# Supplementary material for: Culture expansion of CAR T cells results in aberrant DNA methylation that is associated with adverse clinical outcome
Source: Leukemia. 2023 Jul 14;37(9):1868–78. doi: 10.1038/s41375-023-01966-1 (PMC10457202; doi:10.1038/s41375-023-01966-1)
Supplement: Supplementary file 2 — Supplemental Table 4 [file 41375_2023_1966_MOESM2_ESM.xlsx]

## Sheet: 411_hypomethylated CpGs
CpG ID	Mean_d0	Mean_d22	delta_d0_d22	adj.P.Val	chr	pos	UCSC_RefGene_Name
cg24605886	0.736545	0.36955	-0.366996	2.23e-05	chr14	72065164	SIPA1L1
cg21704177	0.782945	0.456771	-0.326174	3.64e-05	chr3	98257530
cg24538457	0.703873	0.272781	-0.431092	0.000137655	chr3	128519321	RAB7A
cg11248646	0.665636	0.161996	-0.503641	0.000158625	chr12	50645711	LIMA1
cg09568874	0.372763	0.12394	-0.248823	0.000179784	chr10	102607483
cg04942605	0.478882	0.160681	-0.318201	0.000220014	chr22	37699966	CYTH4
cg05673431	0.328482	0.0796514	-0.248831	0.000262939	chr17	25871504	KSR1
cg12762771	0.629994	0.148626	-0.481368	0.000266384	chr19	33137590	ANKRD27
cg00692690	0.646728	0.304148	-0.342581	0.000314808	chr15	66086741
cg13574913	0.35837	0.109008	-0.249362	0.000332424	chr10	81045166	ZMIZ1
cg18573980	0.672432	0.152277	-0.520155	0.00034795	chr2	85908284
cg12909619	0.405607	0.0954551	-0.310152	0.000352054	chr2	136806951
cg27386431	0.414733	0.0949798	-0.319753	0.000385697	chr1	200990482	KIF21B
cg04339396	0.406753	0.122896	-0.283856	0.00038729	chr3	187464106	BCL6
cg23005227	0.411714	0.132708	-0.279006	0.000417286	chr3	50645426	CISH
cg03925502	0.7173	0.125368	-0.591932	0.000417719	chr12	3853303	CRACR2A
cg07645892	0.879494	0.49737	-0.382124	0.000423756	chr3	99823186	FILIP1L
cg16660220	0.628885	0.289082	-0.339803	0.000429691	chr11	46576948	AMBRA1
cg03285884	0.78045	0.490141	-0.290309	0.000464845	chr16	27284917	FLJ21408
cg12305178	0.711216	0.0661441	-0.645072	0.000472847	chr16	11119093	CLEC16A
cg01262010	0.460401	0.227786	-0.232614	0.000496058	chr19	7609830	PNPLA6
cg16534512	0.730013	0.332817	-0.397196	0.000505681	chr10	116671026
cg09011406	0.662725	0.105056	-0.557669	0.00052575	chr5	131515216
cg04628419	0.604745	0.0496445	-0.5551	0.000542547	chr1	33455100
cg19916943	0.391256	0.0661574	-0.325098	0.000542547	chr5	95992957
cg09948419	0.768038	0.465273	-0.302766	0.000549514	chr7	45019965	MYO1G
cg17509592	0.72847	0.150342	-0.578128	0.000550047	chr1	101664847
cg09021952	0.526784	0.114697	-0.412087	0.000551968	chr1	172852813
cg10246327	0.696455	0.398484	-0.297972	0.00055445	chr9	96845038	PTPDC1
cg06016120	0.517697	0.311007	-0.20669	0.000562095	chr3	5041728
cg11095048	0.690944	0.250444	-0.4405	0.000567798	chr2	98466839	TMEM131
cg08468008	0.442435	0.163818	-0.278617	0.000582258	chr14	51203813	NIN
cg03147185	0.340075	0.0795566	-0.260518	0.000600288	chr2	97008030	NCAPH
cg15516998	0.359006	0.0998716	-0.259134	0.000602613	chr20	45619045	EYA2
cg25867383	0.610017	0.182284	-0.427733	0.000615183	chr8	27936225	NUGGC
cg04357217	0.852224	0.517947	-0.334277	0.000615635	chr12	12826552	GPR19
cg03109660	0.624549	0.300491	-0.324058	0.000687132	chr4	37684505	RELL1
cg14114133	0.445331	0.154299	-0.291032	0.000696963	chr6	10839408
cg24214164	0.46188	0.14298	-0.3189	0.000697515	chr1	25358170
cg25298754	0.526217	0.0662512	-0.459966	0.000716874	chr3	111314102	ZBED2
cg21947565	0.705552	0.228656	-0.476896	0.000722009	chr20	37650634	DHX35
cg08033142	0.527692	0.210471	-0.31722	0.000737441	chr2	46260367	PRKCE
cg05438378	0.373836	0.0746782	-0.299157	0.000737494	chr15	67383736	SMAD3
cg04677410	0.513656	0.155026	-0.358629	0.000737516	chr11	95846117	MAML2
cg24306398	0.866718	0.611013	-0.255705	0.000778987	chr2	39445725	CDKL4
cg14241836	0.633641	0.274818	-0.358823	0.000840993	chr7	48124921
cg01641136	0.56477	0.262413	-0.302358	0.000858368	chr3	50645242	CISH
cg21585138	0.669379	0.239876	-0.429503	0.000867127	chr3	50645106	CISH
cg26487582	0.731583	0.247724	-0.483858	0.00086951	chr4	25322200	ZCCHC4
cg12762653	0.352203	0.0798278	-0.272375	0.00090861	chr3	187495573
cg07569984	0.310923	0.0822666	-0.228656	0.00090901	chr14	24759069
cg01230168	0.617821	0.287399	-0.330422	0.000917745	chr3	105904987
cg05954917	0.563761	0.34943	-0.214331	0.000919212	chr1	66296098	PDE4B
cg18188756	0.76815	0.294542	-0.473608	0.000921848	chr8	77903225	PEX2
cg23267277	0.55846	0.18382	-0.37464	0.000947868	chr11	78003296	GAB2
cg09231418	0.338099	0.11169	-0.22641	0.000956641	chr19	36202390	ZBTB32
cg21006866	0.541572	0.1787	-0.362872	0.000994205	chr17	3666925	ITGAE
cg14417920	0.763895	0.364018	-0.399877	0.00101724	chr2	111996928
cg12526942	0.75429	0.379417	-0.374873	0.00106333	chr18	60875556	BCL2
cg25522867	0.411771	0.0680616	-0.34371	0.00112637	chr11	34236648	ABTB2
cg03875678	0.246351	0.0399383	-0.206413	0.0011613	chr14	25103546	GZMB
cg23952740	0.674919	0.186187	-0.488732	0.00116502	chr17	64463393	PRKCA
cg13860688	0.65253	0.116138	-0.536392	0.00120155	chr20	37650491	DHX35
cg11065271	0.370645	0.088287	-0.282358	0.00122063	chr6	159070607	SYTL3
cg17378621	0.43207	0.190604	-0.241466	0.00128465	chr17	65474401	PITPNC1
cg16072311	0.61988	0.0939896	-0.525891	0.00128591	chr4	101744646
cg27494086	0.344757	0.136475	-0.208282	0.001288	chr20	3365025	C20orf194
cg12127149	0.401908	0.125144	-0.276765	0.001288	chr14	102487020	DYNC1H1
cg13843547	0.421944	0.0645056	-0.357438	0.00129414	chr11	117873636
cg13800496	0.458451	0.118618	-0.339833	0.00130831	chr6	144901284	UTRN
cg19270965	0.490803	0.180708	-0.310094	0.00133804	chr17	40856988	EZH1
cg21445207	0.567756	0.115553	-0.452203	0.00134537	chr3	187518146
cg11459681	0.548235	0.303937	-0.244298	0.0013522	chr11	102322110	TMEM123
cg03649855	0.767262	0.537916	-0.229346	0.00138723	chr6	45576388
cg26337954	0.582362	0.347076	-0.235286	0.00140618	chr3	111315207	CD96
cg19578936	0.613468	0.378074	-0.235395	0.00141622	chr17	2163849	SMG6
cg12325700	0.590232	0.202114	-0.388118	0.00142286	chr7	48338551	ABCA13
cg00849639	0.565755	0.0941005	-0.471654	0.00142969	chr15	50399974	ATP8B4
cg05646531	0.404489	0.139225	-0.265264	0.00150176	chr12	68515202
cg25225070	0.355702	0.0811923	-0.27451	0.00157068	chr11	9587743
cg14058739	0.702	0.207906	-0.494094	0.00158708	chr10	62333312	ANK3
cg23536566	0.759867	0.433865	-0.326002	0.001634	chr4	101944008
cg04359635	0.445226	0.134394	-0.310832	0.00165217	chr5	138725975	MZB1
cg02020801	0.676922	0.204284	-0.472638	0.00168679	chr9	93893852
cg23587915	0.578467	0.33708	-0.241387	0.00169145	chr8	123875537	ZHX2
cg09033472	0.656876	0.400845	-0.256031	0.00171787	chr13	114890805	RASA3
cg08153172	0.625197	0.303746	-0.321451	0.00175274	chr11	126787785	KIRREL3
cg20244768	0.6477	0.419276	-0.228424	0.00177284	chr20	13010735	SPTLC3
cg26164488	0.773817	0.19008	-0.583738	0.00177327	chr2	64440295
cg05412229	0.774568	0.464976	-0.309592	0.00187484	chr2	111996846
cg17348514	0.393971	0.0804092	-0.313562	0.00192183	chr22	20906366	MED15
cg01280597	0.458604	0.230657	-0.227947	0.00194752	chr8	124683641
cg13648527	0.442053	0.1942	-0.247853	0.00196815	chr14	24075370
cg26816268	0.30982	0.0379295	-0.27189	0.00200038	chr1	206763683
cg14104356	0.733357	0.481092	-0.252264	0.0020134	chr6	15715552
cg10334489	0.302513	0.071397	-0.231116	0.00206725	chr17	25798878	KSR1
cg03730529	0.476841	0.132548	-0.344292	0.00206793	chr14	89892521	FOXN3
cg01072003	0.537992	0.233364	-0.304628	0.00213131	chr6	135828046	LINC00271
cg16134718	0.384539	0.0719455	-0.312594	0.0021685	chr2	204973770
cg08612539	0.317209	0.0664575	-0.250751	0.00218838	chr22	37257124	NCF4
cg05911943	0.634912	0.323169	-0.311743	0.00219208	chr11	129509338
cg04885881	0.449572	0.163054	-0.286517	0.00223958	chr1	11123118
cg14727405	0.370125	0.0408268	-0.329298	0.00236263	chr9	19999663
cg20625334	0.428199	0.102931	-0.325268	0.00244141	chr2	152991620	STAM2
cg17588460	0.594584	0.31133	-0.283253	0.0025899	chr11	118090742	AMICA1
cg15187910	0.781447	0.381016	-0.400431	0.0025945	chr14	22855406
cg09107344	0.468459	0.166241	-0.302218	0.0025993	chr12	53612734	RARG
cg21737444	0.522186	0.147983	-0.374203	0.0026608	chr22	38071591	LGALS1
cg11452499	0.533858	0.0891198	-0.444738	0.00267491	chr15	100710630	ADAMTS17
cg11698924	0.239336	0.0343901	-0.204946	0.00267548	chr22	40322751	GRAP2
cg27005206	0.563983	0.276538	-0.287446	0.00267721	chr6	154623085	IPCEF1
cg25344862	0.450134	0.185208	-0.264926	0.0026845	chr11	1876365	LSP1
cg08438529	0.273635	0.043692	-0.229943	0.00272475	chr16	1052939
cg21979972	0.388452	0.0461476	-0.342304	0.00277524	chr19	30327439
cg20489425	0.571397	0.136999	-0.434398	0.00280719	chr5	40386735
cg22889887	0.590782	0.325186	-0.265595	0.00281364	chr11	113433931
cg00898190	0.473265	0.218037	-0.255227	0.00283304	chr14	22941183
cg13825926	0.312627	0.0346431	-0.277984	0.00288983	chr2	197099526	HECW2
cg11737794	0.438229	0.209187	-0.229042	0.00289439	chr15	73077977	ADPGK-AS1
cg08539991	0.34256	0.0913047	-0.251256	0.0029048	chr19	36203832	ZBTB32
cg23100976	0.43662	0.20237	-0.23425	0.0029326	chr9	132779129	FNBP1
cg22395422	0.891787	0.554583	-0.337203	0.00298096	chr4	10005631	SLC2A9
cg12384926	0.686049	0.284808	-0.401241	0.00299176	chr11	74644143	XRRA1
cg03310945	0.358941	0.0737972	-0.285144	0.00301358	chr20	48421974
cg10551122	0.491574	0.238913	-0.252661	0.003041	chr5	80167586	MSH3
cg18593773	0.680502	0.396172	-0.28433	0.00308998	chr14	22805895
cg13881547	0.713583	0.478071	-0.235512	0.00309021	chr17	40545151
cg04684983	0.617542	0.175274	-0.442268	0.00311355	chr2	170539840	CCDC173
cg19952435	0.255667	0.0487313	-0.206936	0.00311469	chr1	22094929	USP48
cg17420693	0.726156	0.341505	-0.384651	0.00319968	chr15	50411396	ATP8B4
cg07938266	0.373492	0.047048	-0.326444	0.00325544	chr4	6182894	JAKMIP1
cg04365911	0.435197	0.160687	-0.27451	0.00325787	chr1	207536634
cg16430379	0.535891	0.32367	-0.212222	0.00328258	chr5	65736106
cg21857724	0.275464	0.028658	-0.246806	0.00348855	chr2	231523609
cg08067349	0.441797	0.213079	-0.228719	0.00355469	chr12	102187313	GNPTAB
cg12691330	0.465092	0.0639714	-0.401121	0.00358347	chr6	159070656	SYTL3
cg09354961	0.268439	0.0265425	-0.241897	0.00360402	chr1	54750597	SSBP3
cg02160272	0.532982	0.176402	-0.35658	0.00360564	chr10	112185666
cg21342350	0.533808	0.155616	-0.378193	0.00367329	chr1	169281590	NME7
cg02315509	0.405961	0.0991936	-0.306767	0.00377473	chr3	111315387	ZBED2
cg04772795	0.599032	0.197882	-0.40115	0.00389816	chr8	134228900	WISP1
cg06584478	0.544176	0.289328	-0.254849	0.00389921	chr7	16974789
cg23581913	0.292529	0.0546161	-0.237913	0.0039047	chr16	23516291	GGA2
cg19319037	0.395085	0.161718	-0.233367	0.00391962	chr1	117604726	TTF2
cg26468891	0.336296	0.112717	-0.223578	0.00395261	chr11	48077221	PTPRJ
cg25867318	0.520829	0.182127	-0.338702	0.00404865	chr17	40494745	STAT3
cg08048687	0.785131	0.528914	-0.256217	0.0040718	chr2	111996799
cg16473103	0.611132	0.207139	-0.403993	0.00408376	chr5	131434800
cg17719133	0.896036	0.61572	-0.280316	0.00414081	chr5	143078737
cg07462448	0.461209	0.0565084	-0.404701	0.004209	chr10	115441840	CASP7
cg22652934	0.305805	0.103045	-0.20276	0.0043174	chr21	36180035	RUNX1
cg11303634	0.643952	0.218953	-0.424999	0.00433086	chr2	191980337	STAT4
cg05541267	0.317573	0.0501568	-0.267416	0.0045076	chr3	50647374	CISH
cg02661473	0.360822	0.0821886	-0.278634	0.00451593	chr6	6798768
cg02561820	0.400026	0.168368	-0.231658	0.00482592	chr3	195910638
cg03743508	0.327654	0.0811074	-0.246547	0.00484895	chr8	6312162	MCPH1
cg19018034	0.470417	0.124726	-0.345691	0.00489476	chr3	188057596	LPP
cg07239716	0.531064	0.281442	-0.249623	0.00489946	chr12	89744488	DUSP6
cg25172307	0.820506	0.540207	-0.280299	0.00494654	chr15	63786719
cg01814191	0.600599	0.214741	-0.385859	0.00506704	chr12	89744524	DUSP6
cg12433043	0.547472	0.232666	-0.314806	0.00506833	chr6	100619893
cg15493612	0.623132	0.301028	-0.322104	0.00510867	chr3	143164105	SLC9A9
cg13394991	0.357755	0.154377	-0.203378	0.00515687	chr2	146502809
cg16133703	0.749332	0.352985	-0.396347	0.005285	chr5	95206387
cg18812257	0.259981	0.0463771	-0.213604	0.00533183	chr20	48212528
cg01223741	0.567787	0.318992	-0.248796	0.00533392	chr2	71309618
cg14394687	0.43419	0.183661	-0.25053	0.00536068	chr17	64394426	PRKCA-AS1
cg24124688	0.782264	0.548565	-0.233699	0.00538008	chr18	60881069	BCL2
cg05242734	0.503226	0.215997	-0.287228	0.00538627	chr13	46915406
cg00687117	0.665629	0.225857	-0.439772	0.00540722	chr15	76129654
cg04498652	0.716676	0.502372	-0.214303	0.0054818	chr4	57669899
cg08599446	0.599072	0.280853	-0.318219	0.00561308	chr12	96571208
cg26993647	0.533624	0.322739	-0.210884	0.00565483	chr3	98700123
cg16158487	0.77957	0.540936	-0.238634	0.0059004	chr1	33891592
cg23612739	0.797936	0.487025	-0.310911	0.00590691	chr14	22886075
cg22328837	0.741709	0.352172	-0.389538	0.0060054	chr6	45422120	RUNX2
cg10692728	0.283664	0.0833239	-0.20034	0.00604961	chr4	140872429	MAML3
cg03577157	0.368	0.125735	-0.242265	0.00606529	chr5	80716263	RNU5E
cg26797786	0.444549	0.147941	-0.296608	0.00606788	chr3	18460713	SATB1
cg00939032	0.493224	0.212851	-0.280373	0.00612043	chr5	156503693
cg16196595	0.445492	0.129463	-0.316029	0.00620472	chr1	156192737	PMF1
cg25777451	0.766982	0.405116	-0.361866	0.00628994	chr6	36325943	ETV7
cg05472536	0.416291	0.177083	-0.239208	0.00633005	chr17	73687477	SAP30BP
cg14454127	0.931847	0.678862	-0.252985	0.00633024	chr5	399787	AHRR
cg04906607	0.765776	0.474412	-0.291364	0.00639631	chr15	88670452	NTRK3
cg04768048	0.394303	0.180521	-0.213782	0.00639639	chr3	72536608
cg24700316	0.613396	0.289798	-0.323597	0.0065701	chr6	90943562	BACH2
cg18661872	0.556548	0.276088	-0.280461	0.00658977	chr5	131436611
cg12671632	0.557865	0.192768	-0.365097	0.00663494	chr6	422935
cg02493364	0.420635	0.0484676	-0.372168	0.00664793	chr19	36204278	ZBTB32
cg11870591	0.682693	0.431041	-0.251652	0.00667248	chr3	27672480
cg12369481	0.534409	0.167972	-0.366438	0.00667893	chr3	18459998	SATB1
cg11970797	0.351027	0.121245	-0.229782	0.00675125	chr13	20994066	CRYL1
cg09367268	0.604543	0.286516	-0.318027	0.00684243	chr6	6643814	LY86
cg18174702	0.581537	0.349615	-0.231922	0.00686876	chr12	32143174	KIAA1551
cg15533189	0.523068	0.111401	-0.411667	0.00691176	chr6	160400319	IGF2R
cg08766149	0.851677	0.591613	-0.260063	0.0069526	chr14	25103301	GZMB
cg06608119	0.449637	0.228942	-0.220695	0.00702433	chr3	28368305	AZI2
cg16111231	0.433397	0.203182	-0.230214	0.00708272	chr6	160399700	IGF2R
cg03633969	0.612099	0.257046	-0.355053	0.00713459	chr11	6222973
cg20975733	0.612876	0.223484	-0.389393	0.00718842	chr15	87155056	AGBL1
cg10907308	0.770307	0.36856	-0.401748	0.00722036	chr11	71852326
cg03882759	0.519285	0.287693	-0.231592	0.00724143	chr12	53611648	RARG
cg14601684	0.756072	0.40353	-0.352542	0.00724395	chr3	106053523
cg23466749	0.29163	0.0716254	-0.220004	0.00737122	chr6	100920825
cg17708080	0.657108	0.208734	-0.448374	0.00738141	chr10	112186035
cg21300578	0.727316	0.443813	-0.283503	0.00752408	chr2	231134555	SP140
cg05496913	0.293844	0.0611246	-0.23272	0.00761296	chr5	130618957	CDC42SE2
cg14790600	0.403894	0.107878	-0.296016	0.00761706	chr6	106634304	ATG5
cg19687311	0.739407	0.38953	-0.349877	0.00762444	chr3	5063546
cg26147509	0.781531	0.430336	-0.351195	0.00762496	chr10	73857648	ASCC1
cg08010669	0.728399	0.516476	-0.211922	0.00762496	chr12	15063736
cg19756786	0.684636	0.368527	-0.316109	0.00764174	chr14	22939357
cg16022195	0.606947	0.400322	-0.206625	0.00767215	chr10	19000784
cg14528486	0.274656	0.0263608	-0.248295	0.00769256	chr20	62666862	LINC00176
cg07439961	0.666299	0.453547	-0.212752	0.00775959	chr7	36726344	AOAH
cg04512965	0.724078	0.511325	-0.212753	0.00777932	chr19	6038846	RFX2
cg11486744	0.546246	0.263547	-0.282699	0.00788686	chr5	118679509	TNFAIP8
cg21064451	0.551781	0.285248	-0.266533	0.00788686	chr22	38071534	LGALS1
cg16455113	0.860633	0.586356	-0.274277	0.00796371	chr1	231409985	GNPAT
cg18484958	0.704867	0.44753	-0.257338	0.00803892	chr3	149420985	WWTR1
cg26505291	0.768596	0.36925	-0.399346	0.00812474	chr9	242632	DOCK8
cg11940376	0.672567	0.227292	-0.445275	0.00819834	chr11	128283273
cg13200763	0.828158	0.51026	-0.317898	0.00821332	chr14	22806469
cg15564131	0.512742	0.160852	-0.35189	0.00853686	chr3	18476925	SATB1
cg01072912	0.677987	0.448901	-0.229086	0.0085529	chr5	35784529	SPEF2
cg13194738	0.342648	0.0581976	-0.284451	0.0085529	chr1	169332649	NME7
cg08243981	0.62929	0.244016	-0.385274	0.00874091	chr6	42325547	TRERF1
cg23903301	0.664005	0.285031	-0.378973	0.00874633	chr11	33744366	CD59
cg06426818	0.7249	0.519645	-0.205255	0.00882008	chr5	58395377	PDE4D
cg00825543	0.588973	0.37046	-0.218513	0.00886227	chr6	134517742	SGK1
cg24549128	0.686985	0.46331	-0.223675	0.00888972	chr18	56192995	ALPK2
cg00041030	0.30336	0.088371	-0.214989	0.00889048	chr14	91694672
cg19614811	0.679223	0.432083	-0.24714	0.00890338	chr3	98250723	GPR15
cg25691038	0.244198	0.0404414	-0.203756	0.00898962	chr7	104597785
cg18446736	0.277993	0.070505	-0.207488	0.00901722	chr20	37626622	DHX35
cg19009006	0.779171	0.443375	-0.335796	0.00904482	chr16	28124391	XPO6
cg09000502	0.514475	0.238114	-0.276362	0.00904849	chr3	37944377	CTDSPL
cg03929031	0.663568	0.421996	-0.241572	0.00910946	chr6	84668020	CYB5R4
cg12192635	0.540852	0.282391	-0.25846	0.00915992	chr10	112534277	RBM20
cg09101619	0.364138	0.0824386	-0.281699	0.00919995	chr1	54750785	SSBP3
cg05433293	0.549023	0.274351	-0.274672	0.00928361	chr11	74814758
cg12595444	0.574527	0.304058	-0.270468	0.0095739	chr20	47356166	PREX1
cg07301298	0.573632	0.354296	-0.219335	0.00960614	chr9	97565227	C9orf3
cg16371229	0.307141	0.0688322	-0.238308	0.00969628	chr1	233248845	PCNXL2
cg21651444	0.63225	0.30555	-0.3267	0.00977621	chr1	116800256
cg23478839	0.391584	0.154968	-0.236617	0.00985186	chr4	57684399	SPINK2
cg26561615	0.429452	0.20847	-0.220981	0.0100365	chr3	19973206	EFHB
cg00017826	0.40383	0.137246	-0.266583	0.0100904	chr2	30644955
cg08001012	0.512263	0.291672	-0.220591	0.010182	chr11	129509603
cg19131718	0.818197	0.578644	-0.239552	0.0102231	chr3	128513260	RAB7A
cg03737828	0.566395	0.313528	-0.252867	0.0103476	chr20	52212770
cg03516004	0.607877	0.37638	-0.231497	0.0103685	chr18	77442923	CTDP1
cg14873336	0.641958	0.39788	-0.244079	0.0104959	chr3	60280143	FHIT
cg22523050	0.740076	0.368055	-0.372021	0.0105157	chr7	137564212	CREB3L2
cg26002687	0.64262	0.351347	-0.291273	0.0105347	chr9	85835742
cg03219362	0.434282	0.154334	-0.279948	0.0105347	chr1	212865360	BATF3
cg14627404	0.669857	0.22324	-0.446617	0.0105433	chr3	111327958	CD96
cg12135224	0.520269	0.30267	-0.217598	0.0105643	chr6	45576251
cg08349141	0.556288	0.296111	-0.260177	0.0105751	chr10	50776495
cg16272728	0.437718	0.204084	-0.233634	0.0107908	chr15	55569254	RAB27A
cg25884427	0.483105	0.108628	-0.374477	0.0109863	chr1	54751035	SSBP3
cg26753918	0.664593	0.373851	-0.290742	0.0111608	chr14	24540526	CPNE6
cg20273931	0.358178	0.155115	-0.203064	0.011221	chr2	106490359	NCK2
cg16157996	0.562462	0.315136	-0.247326	0.0117007	chr18	60063979
cg01935992	0.592185	0.299193	-0.292991	0.0118146	chr17	76408791	PGS1
cg21276232	0.353734	0.0649388	-0.288796	0.0118506	chr20	30305208	BCL2L1
cg26932379	0.325343	0.0542624	-0.271081	0.0120632	chr16	26609755
cg22411854	0.368053	0.149306	-0.218747	0.0121202	chr5	156606572	ITK
cg01833052	0.758822	0.361141	-0.397682	0.0121472	chr9	80748825
cg19082864	0.836207	0.605509	-0.230698	0.0121911	chr3	72462630	RYBP
cg23481102	0.40649	0.206283	-0.200206	0.0123336	chr7	45442673
cg16212145	0.708956	0.47528	-0.233676	0.0123336	chr14	25103730	GZMB
cg21875948	0.648363	0.348297	-0.300065	0.0123407	chr14	22748833
cg25423364	0.71984	0.512883	-0.206958	0.0126022	chr14	73480891	ZFYVE1
cg22861969	0.545755	0.241304	-0.304451	0.0126782	chr5	139631508	PFDN1
cg27158659	0.47178	0.249726	-0.222053	0.0127419	chr2	46077243	PRKCE
cg05803761	0.662523	0.460569	-0.201954	0.012745	chr6	30737831
cg15799450	0.703405	0.444104	-0.259301	0.0128066	chr7	94210097
cg22336648	0.615499	0.26043	-0.355069	0.0128066	chr3	18480706	SATB1
cg06175603	0.448642	0.203345	-0.245296	0.0129322	chr10	121256107
cg12140205	0.541268	0.339113	-0.202155	0.012953	chr14	22886781
cg05460226	0.624212	0.330732	-0.29348	0.0130036	chr17	8804279	PIK3R5
cg15668538	0.37381	0.131227	-0.242583	0.0131174	chr17	15931082	TTC19
cg07588216	0.8168	0.582503	-0.234297	0.013313	chr20	25204045	ENTPD6
cg15554421	0.447128	0.227005	-0.220123	0.013521	chr3	99792561	C3orf26
cg16902643	0.637196	0.24753	-0.389666	0.0135602	chr10	8458584
cg12832157	0.6429	0.435667	-0.207233	0.0136582	chr3	4885491	ITPR1
cg26907929	0.514307	0.305237	-0.20907	0.0136921	chr11	118085682	AMICA1
cg14714222	0.469776	0.198564	-0.271212	0.0141051	chr20	47440761	PREX1
cg00390724	0.374778	0.0968344	-0.277943	0.0141506	chr3	18484742
cg24104815	0.406788	0.182106	-0.224682	0.0143751	chr4	147053856
cg22064834	0.431516	0.12828	-0.303237	0.0146704	chr4	141024933	MAML3
cg19076536	0.607435	0.391105	-0.21633	0.0149977	chr18	75072036
cg17694094	0.275802	0.0582198	-0.217583	0.0150486	chr3	18484672
cg23420697	0.524132	0.231713	-0.292419	0.015131	chr3	58038212	FLNB
cg24271806	0.622636	0.323927	-0.298709	0.0152078	chr16	9166912
cg21759834	0.461676	0.238693	-0.222983	0.0155189	chr14	23000141
cg01545328	0.740888	0.525817	-0.215071	0.0155303	chr1	172872250
cg04423556	0.304464	0.0904618	-0.214003	0.015536	chr14	52333121	GNG2
cg00508023	0.571866	0.28683	-0.285036	0.0159056	chr14	74296957
cg05007425	0.475711	0.238219	-0.237492	0.01593	chr6	45132329	SUPT3H
cg24811432	0.794457	0.575334	-0.219123	0.0159781	chr18	42088538	LINC01478
cg18320108	0.760337	0.484988	-0.275348	0.0160035	chr4	185427753
cg20534846	0.514341	0.312946	-0.201395	0.0165436	chr9	8188954
cg18876294	0.342248	0.140621	-0.201627	0.0166174	chr11	118986471	C2CD2L
cg24739189	0.68341	0.479253	-0.204158	0.0172809	chr12	76938908	OSBPL8
cg12765084	0.80923	0.532671	-0.276559	0.0172809	chr18	60873004	BCL2
cg07219769	0.342721	0.0886992	-0.254022	0.0173851	chr22	38071455	LGALS1
cg24636814	0.601392	0.226906	-0.374486	0.017852	chr2	191980241	STAT4
cg07572756	0.593045	0.149772	-0.443272	0.0179892	chr2	158323487
cg21368479	0.88881	0.61372	-0.27509	0.0181409	chr6	149415018
cg09337174	0.669594	0.386622	-0.282972	0.0183338	chr2	48348262
cg01963353	0.840572	0.619897	-0.220674	0.0185789	chr20	1358875	FKBP1A
cg19771746	0.589295	0.354423	-0.234872	0.0186615	chr12	109090295	CORO1C
cg12771971	0.336041	0.123861	-0.212179	0.0187059	chr3	5058435
cg23989012	0.525569	0.289054	-0.236515	0.0187154	chr1	147791203
cg11335171	0.447829	0.22953	-0.218299	0.0187544	chr6	33173333	HSD17B8
cg04681088	0.551097	0.329991	-0.221106	0.0189095	chr18	52918079	TCF4
cg07807757	0.558982	0.331771	-0.227211	0.0189585	chr7	50894570
cg19628064	0.410416	0.171016	-0.239401	0.0190857	chr12	89550231
cg02573743	0.670433	0.390681	-0.279752	0.0195071	chr15	56120298	NEDD4
cg16338736	0.30547	0.0920243	-0.213446	0.0197025	chr16	3117771	IL32
cg24950596	0.508065	0.265669	-0.242396	0.0201633	chr17	33302061
cg24391385	0.419962	0.174583	-0.245379	0.0201889	chr2	65526509
cg15893925	0.741639	0.483986	-0.257653	0.0203237	chr6	134758804	LINC01010
cg18682028	0.421347	0.125552	-0.295794	0.0205636	chr3	46035439	FYCO1
cg14442492	0.609351	0.406556	-0.202795	0.0207806	chr5	95296150	ELL2
cg12377355	0.520667	0.304142	-0.216524	0.0208344	chr4	40194758	RHOH
cg06850217	0.50754	0.28507	-0.22247	0.0210664	chr12	89413666	LOC728084
cg07805542	0.593153	0.392739	-0.200413	0.0211104	chr1	9779309	PIK3CD
cg06680852	0.705678	0.494577	-0.2111	0.0211519	chr10	22722951
cg12428334	0.75901	0.489831	-0.269179	0.0212407	chr14	25140279
cg04188277	0.758732	0.487471	-0.271261	0.0213172	chr10	121255934
cg05396392	0.555689	0.278657	-0.277032	0.0213256	chr20	57817959	ZNF831
cg21919820	0.553225	0.333672	-0.219553	0.0216942	chr7	28081543	JAZF1
cg13282929	0.434479	0.192647	-0.241832	0.0219844	chr20	4954404	SLC23A2
cg27111077	0.684853	0.450045	-0.234808	0.0221655	chr10	97549902	ENTPD1
cg16547579	0.510771	0.246319	-0.264453	0.022457	chr20	4954333	SLC23A2
cg10077746	0.363382	0.125174	-0.238209	0.0226877	chr12	89743788	DUSP6
cg01299977	0.724801	0.441516	-0.283285	0.0231199	chr1	186979849
cg20128998	0.781324	0.471597	-0.309726	0.0237123	chr1	206959659
cg09488594	0.803361	0.438441	-0.36492	0.0239449	chr5	60602794
cg13504858	0.246046	0.0445639	-0.201482	0.0240422	chr11	117874181
cg05963604	0.440131	0.226828	-0.213303	0.0241309	chr3	57263543	APPL1
cg11707631	0.909911	0.665655	-0.244256	0.0245199	chr16	11249468	CLEC16A
cg03358657	0.587966	0.385736	-0.20223	0.0246503	chr2	168719447	LOC105616981
cg19889423	0.331008	0.103323	-0.227684	0.0247488	chr6	4935880	CDYL
cg25828480	0.697332	0.415994	-0.281338	0.0251598	chr2	171366488	MYO3B
cg12114602	0.558549	0.289264	-0.269285	0.0251799	chr16	11145869	CLEC16A
cg14467024	0.773276	0.493799	-0.279476	0.0256389	chr2	178156643	LOC100130691
cg23130711	0.631671	0.394501	-0.23717	0.0263118	chr9	78526426	PCSK5
cg10667857	0.737507	0.485697	-0.251811	0.0264474	chr16	48374191	MIR548AE2
cg07291109	0.646969	0.443655	-0.203314	0.0266607	chr5	135347309
cg24040694	0.675274	0.365337	-0.309937	0.0269348	chr22	24882671	ADORA2A-AS1
cg10686502	0.518943	0.31279	-0.206153	0.0269804	chr7	43556694	LOC100506895
cg12552994	0.60212	0.330859	-0.271261	0.0276357	chr10	64374314	ZNF365
cg03339288	0.505294	0.282118	-0.223176	0.0278579	chr19	35896314	LINC01531
cg15393399	0.710019	0.493001	-0.217018	0.0286444	chr16	50715700	SNX20
cg11108023	0.466752	0.205484	-0.261268	0.0292929	chr11	86004529
cg03287930	0.672895	0.42588	-0.247015	0.0294164	chr9	35933869
cg11447971	0.478997	0.234744	-0.244253	0.02948	chr7	116217314	LINC01510
cg19995459	0.572319	0.368354	-0.203965	0.0296167	chr3	30647672	TGFBR2
cg10743102	0.51566	0.217132	-0.298529	0.03	chr3	177055590
cg07929480	0.380308	0.174697	-0.205611	0.0300648	chr1	117353110
cg07378375	0.678768	0.453755	-0.225013	0.0303679	chr8	129527004	LINC00824
cg14104100	0.817435	0.492908	-0.324527	0.0303736	chr14	72168951	SIPA1L1
cg05539265	0.705472	0.448166	-0.257306	0.0304284	chr2	102717438
cg09649104	0.869599	0.599072	-0.270527	0.0307002	chr20	13411588	TASP1
cg05682181	0.65385	0.450327	-0.203523	0.0307372	chr1	187353894
cg04500909	0.840155	0.619358	-0.220797	0.0312313	chr5	159203122
cg21448937	0.374239	0.113438	-0.260802	0.0313954	chr5	122885347	CSNK1G3
cg24323726	0.535913	0.274437	-0.261476	0.0316994	chr3	111314186	ZBED2
cg23305798	0.728757	0.516438	-0.212319	0.0322006	chr1	159988869
cg05266989	0.562778	0.30248	-0.260299	0.0328994	chr14	74296969
cg17128539	0.592406	0.338748	-0.253658	0.0329703	chr9	107815593
cg11667301	0.710249	0.370649	-0.339599	0.0331657	chr2	203141235	SNORD70
cg09568705	0.756081	0.486593	-0.269488	0.0340535	chr11	96018344	MAML2
cg18408081	0.711784	0.381498	-0.330286	0.0341086	chr11	86733542
cg04131610	0.653143	0.370138	-0.283004	0.0344925	chr3	46411447	CCR5
cg09664118	0.793849	0.583947	-0.209902	0.0347914	chr12	89769621
cg14793844	0.72052	0.515853	-0.204667	0.0354295	chr2	100516880	AFF3
cg05707561	0.696798	0.451069	-0.245728	0.0364226	chr12	109090290	CORO1C
cg13163786	0.743254	0.51166	-0.231594	0.036867	chr11	121411582	SORL1
cg02895736	0.486946	0.229789	-0.257157	0.0373616	chr18	60874557	BCL2
cg10669142	0.631852	0.394734	-0.237118	0.0378339	chr3	150674399	CLRN1
cg09865488	0.649012	0.372725	-0.276287	0.0386386	chr7	2996642	CARD11
cg17224181	0.638614	0.408439	-0.230176	0.0387006	chr3	42064950
cg04742453	0.831566	0.527529	-0.304037	0.0391329	chr8	61685545	CHD7
cg11855383	0.357528	0.137929	-0.219599	0.0392738	chr14	22971936
cg13409244	0.534438	0.331061	-0.203377	0.0393311	chr4	166137159	KLHL2
cg05804288	0.800131	0.590476	-0.209655	0.0397687	chr16	17332576	XYLT1
cg09081665	0.591782	0.391066	-0.200716	0.0398111	chr4	84187982	COQ2
cg22762409	0.357085	0.147075	-0.21001	0.0404497	chr2	192017740	STAT4
cg12510044	0.658127	0.36889	-0.289237	0.0408072	chr22	22115473	MAPK1
cg13856833	0.761025	0.557464	-0.203561	0.0414383	chr3	156506013	LINC00886
cg24018633	0.431668	0.116384	-0.315283	0.0421453	chr14	22971114
cg23592288	0.368135	0.162855	-0.20528	0.0421793	chr2	224761669	WDFY1
cg21199629	0.436038	0.132432	-0.303607	0.0426086	chr14	22971074
cg02039867	0.637955	0.345736	-0.292219	0.0428549	chr10	97518677	ENTPD1
cg09702859	0.707885	0.450149	-0.257736	0.0430232	chr1	198901839	MIR181A1HG
cg25723862	0.734025	0.454535	-0.27949	0.0431513	chr15	50483002	SLC27A2
cg20982546	0.499638	0.258362	-0.241276	0.0438849	chr19	6639651
cg02465264	0.825811	0.432248	-0.393563	0.044489	chr7	11169878	PHF14
cg10853596	0.852525	0.632222	-0.220303	0.0452112	chr20	29635934
cg01543767	0.500954	0.28577	-0.215184	0.0455502	chr4	109540778	RPL34
cg21811986	0.824363	0.599964	-0.224399	0.0468286	chr3	5053132
cg23040293	0.884281	0.657981	-0.2263	0.0468366	chr2	231933442	PSMD1
cg23670794	0.794815	0.519249	-0.275566	0.0473015	chr3	111313065	ZBED2
cg13017929	0.682015	0.456234	-0.225781	0.047622	chr7	116909621
cg19102955	0.740072	0.51872	-0.221352	0.0481698	chr20	5928064	TRMT6

## Sheet: 3128 hypermethylated CpGs
CpG ID	Mean_d0	Mean_d22	delta_d0_d22	adj.P.Val	chr	pos	UCSC_RefGene_Name
cg18768689	0.16242	0.814216	0.651796	5.42e-08	chr12	6278153
cg20214179	0.0505814	0.802325	0.751744	2.65e-07	chr5	49998639	PARP8
cg26933234	0.347876	0.820131	0.472255	2.65e-07	chr8	131261086	ASAP1
cg18930529	0.193145	0.82838	0.635235	1.14e-06	chr2	43456487
cg14655843	0.0940299	0.868659	0.774629	2.59e-06	chr9	114688737	UGCG
cg10939783	0.0476337	0.306922	0.259288	7.98e-06	chr10	29970747	SVIL
cg12040981	0.208963	0.459108	0.250144	1.06e-05	chr6	155242839
cg16670376	0.0647247	0.491091	0.426366	1.06e-05	chr17	62704843
cg03223582	0.0614985	0.343074	0.281575	1.06e-05	chr22	24553569	CABIN1
cg07995295	0.195695	0.782477	0.586782	1.06e-05	chr4	84181849
cg08364283	0.264679	0.910128	0.645449	1.06e-05	chr12	120686590	PXN
cg20416013	0.118872	0.53431	0.415438	1.32e-05	chr2	233928294	INPP5D
cg15304903	0.288784	0.887125	0.598341	1.32e-05	chr8	134090320	TG
cg05662676	0.131958	0.832124	0.700166	1.43e-05	chr6	37170837
cg20654300	0.327788	0.594391	0.266603	1.79e-05	chr12	4227390
cg25722212	0.0253297	0.40673	0.3814	1.79e-05	chr1	111747324
cg27313589	0.0437895	0.385742	0.341952	1.79e-05	chr6	38844388	DNAH8
cg09167044	0.0659483	0.594565	0.528616	1.79e-05	chr17	38501412	RARA
cg26224381	0.0562243	0.446819	0.390595	2.09e-05	chr2	202118126	CASP8
cg26517376	0.187203	0.828805	0.641602	2.23e-05	chr10	126428818	FAM53B
cg05613635	0.41199	0.820519	0.408529	2.23e-05	chr7	43691169	COA1
cg00982274	0.641566	0.871402	0.229836	2.23e-05	chr1	154405736	IL6R
cg07702689	0.451129	0.857631	0.406501	2.23e-05	chr2	136893013
cg07402729	0.0301285	0.364117	0.333988	2.42e-05	chr11	61062902	VWCE
cg22562591	0.0650204	0.59448	0.52946	2.72e-05	chr8	82002977	PAG1
cg18387515	0.227038	0.796817	0.56978	2.72e-05	chr12	46049237
cg24390590	0.455872	0.844181	0.388309	2.72e-05	chr15	101991512	PCSK6
cg17753090	0.304771	0.712621	0.407849	2.93e-05	chr19	33090817	ANKRD27
cg18492194	0.0743705	0.372581	0.29821	3.16e-05	chr16	68039987
cg18575989	0.11709	0.548788	0.431698	3.48e-05	chr5	112860820	YTHDC2
cg14519917	0.0455054	0.488856	0.443351	3.48e-05	chr1	111747302
cg13583535	0.295063	0.581487	0.286424	3.48e-05	chr18	74768041	MBP
cg08515723	0.14169	0.668335	0.526646	3.48e-05	chr3	177256617	LINC00578
cg19606569	0.0564022	0.753693	0.697291	3.48e-05	chr4	39029049	TMEM156
cg13279316	0.0922841	0.338028	0.245744	3.64e-05	chr19	10543023	PDE4A
cg08269389	0.111351	0.427249	0.315899	3.65e-05	chr1	181074009
cg09841052	0.0699473	0.5344	0.464453	3.81e-05	chr6	41019912	APOBEC2
cg06205938	0.448753	0.824029	0.375276	3.81e-05	chr16	48656581	MIR5095
cg15459165	0.0811309	0.62853	0.547399	4.83e-05	chr1	31223850	LAPTM5
cg02605007	0.218082	0.832731	0.614648	4.83e-05	chr19	10541304	PDE4A
cg09138315	0.0955144	0.473464	0.377949	4.83e-05	chr10	73839404	SPOCK2
cg08032924	0.0622457	0.330198	0.267952	4.83e-05	chr16	66613096	CMTM2
cg22260869	0.0621546	0.627414	0.565259	4.83e-05	chr15	92398112	SLCO3A1
cg00854273	0.116148	0.771096	0.654948	4.83e-05	chr17	75959756
cg10425861	0.204933	0.427331	0.222398	4.83e-05	chr15	60286540
cg07044708	0.0385813	0.425694	0.387112	4.83e-05	chr15	75471034
cg15816978	0.0917139	0.447294	0.35558	4.84e-05	chr17	49008467
cg23535784	0.0513327	0.294595	0.243262	4.99e-05	chr1	169640191
cg18239282	0.097854	0.384765	0.286911	5.08e-05	chr11	35080868
cg10807045	0.240124	0.511239	0.271115	5.08e-05	chr19	6588153	CD70
cg00119460	0.0973007	0.346145	0.248845	5.08e-05	chr6	30923743
cg04765078	0.0715284	0.443102	0.371574	5.08e-05	chr22	23165064	MIR650
cg15354823	0.119666	0.785707	0.666041	5.17e-05	chr1	108505752	VAV3-AS1
cg04065086	0.438091	0.661727	0.223636	5.33e-05	chr1	151104186	SEMA6C
cg01084740	0.468397	0.686067	0.21767	5.33e-05	chr14	61748243	TMEM30B
cg04058690	0.0229327	0.353387	0.330454	5.71e-05	chr1	111747278	DENND2D
cg03874914	0.102499	0.686589	0.58409	5.75e-05	chr1	66751436	PDE4B
cg00379323	0.277974	0.726361	0.448387	5.77e-05	chr22	23165132	MIR650
cg00146676	0.310377	0.583134	0.272757	5.77e-05	chr4	113442804
cg22052143	0.28478	0.680074	0.395294	6.08e-05	chr5	78067856
cg02060850	0.0461874	0.367077	0.32089	6.08e-05	chr19	4302489	TMIGD2
cg27383544	0.0571043	0.331722	0.274618	6.41e-05	chr5	55813120	C5orf67
cg04332764	0.101708	0.323596	0.221888	6.52e-05	chr18	77725605	HSBP1L1
cg16293484	0.149339	0.42155	0.272211	6.86e-05	chr17	75471401	2009-09-01
cg05679475	0.0499881	0.600668	0.55068	6.86e-05	chr10	17470254	ST8SIA6
cg06063903	0.37079	0.579746	0.208956	6.86e-05	chr1	40783063	COL9A2
cg23113350	0.336467	0.563364	0.226897	7.25e-05	chr1	92352404	TGFBR3
cg18954401	0.255421	0.53068	0.275259	7.51e-05	chr4	81124767	PRDM8
cg14368119	0.109498	0.371158	0.26166	7.66e-05	chr19	4302493	TMIGD2
cg20606093	0.0962604	0.784462	0.688202	7.66e-05	chr14	68735071	RAD51B
cg15214284	0.138001	0.37087	0.232869	7.66e-05	chr4	141173835
cg25074654	0.0449688	0.334384	0.289415	7.67e-05	chr14	104346905
cg16106997	0.607464	0.890964	0.2835	7.67e-05	chr11	9236966	DENND5A
cg09958060	0.137907	0.521994	0.384087	7.81e-05	chr12	113524330	DTX1
cg03801871	0.196347	0.692812	0.496465	7.81e-05	chr2	30453395	LBH
cg15893295	0.0825193	0.348347	0.265827	8.3e-05	chr6	14277043
cg04764597	0.0575311	0.374693	0.317162	8.3e-05	chr10	63510947	C10orf107
cg27651238	0.574089	0.932664	0.358575	8.3e-05	chr12	52644264
cg23169512	0.344533	0.70893	0.364398	8.34e-05	chr15	60290666
cg08869273	0.0762617	0.311637	0.235375	8.35e-05	chr11	413594	SIGIRR
cg04643379	0.0774849	0.438662	0.361177	8.68e-05	chr9	139891152	CLIC3
cg26336265	0.166415	0.517703	0.351288	8.8e-05	chr6	25042955
cg00290023	0.147439	0.477029	0.32959	8.8e-05	chr5	174962968
cg19378036	0.0891677	0.45536	0.366193	8.84e-05	chr17	36105364	HNF1B
cg12513294	0.358709	0.835774	0.477066	8.98e-05	chr11	3889218	STIM1
cg13848206	0.416801	0.872665	0.455864	9.02e-05	chr3	186236256
cg16890490	0.293811	0.892229	0.598419	9.02e-05	chr6	108053402	SCML4
cg16303846	0.118355	0.415942	0.297586	9.02e-05	chr2	225907539	DOCK10
cg25408293	0.245778	0.64494	0.399162	9.48e-05	chr10	22627667
cg19138253	0.316138	0.680148	0.36401	9.48e-05	chr14	69224668
cg14252661	0.292358	0.517226	0.224869	9.48e-05	chr1	162792613
cg00401091	0.0444077	0.362683	0.318275	9.61e-05	chr20	50159536	NFATC2
cg27203645	0.107915	0.586383	0.478468	9.63e-05	chr5	172751792	STC2
cg26800893	0.054675	0.503086	0.448411	9.63e-05	chr11	67184596	ATPGD1
cg16038738	0.354616	0.589864	0.235248	9.63e-05	chr1	109103731	FAM102B
cg17526103	0.203006	0.523094	0.320088	9.63e-05	chr8	9765691
cg15547843	0.113875	0.322702	0.208826	9.63e-05	chr11	109963246	ZC3H12C
cg05257202	0.0658169	0.460893	0.395076	9.63e-05	chr13	99934873	UBAC2
cg04845649	0.157402	0.402801	0.245398	9.63e-05	chr16	67199463	HSF4
cg08231653	0.0769407	0.416052	0.339111	9.63e-05	chr19	16477241	EPS15L1
cg04867484	0.144588	0.513132	0.368544	9.65e-05	chr4	149297469	NR3C2
cg23787454	0.0551001	0.264216	0.209116	9.65e-05	chr15	90885981
cg03507641	0.0457539	0.326794	0.281041	9.68e-05	chr12	1598243	ERC1
cg09558765	0.146276	0.564511	0.418236	9.68e-05	chr12	8725364
cg24652706	0.0671315	0.275503	0.208371	9.78e-05	chr6	159338886
cg15387123	0.125301	0.339189	0.213889	9.95e-05	chr9	139891058	CLIC3
cg11002208	0.243562	0.591048	0.347486	9.95e-05	chr2	241562650
cg23496403	0.634402	0.870838	0.236436	9.99e-05	chr7	37473895	ELMO1
cg08821232	0.256341	0.734463	0.478122	9.99e-05	chr8	134074665	TG
cg04514998	0.299079	0.885681	0.586602	9.99e-05	chr11	108680123	DDX10
cg04060435	0.0633745	0.51391	0.450536	0.000104291	chr3	188862579
cg12777802	0.120525	0.518798	0.398273	0.000104657	chr17	64242575
cg22960357	0.251195	0.620625	0.36943	0.000106523	chr2	145276400	ZEB2
cg08462055	0.0636618	0.449688	0.386026	0.000108462	chr15	64944023	ZNF609
cg08768517	0.147993	0.465816	0.317822	0.000108462	chr6	7100530
cg16217908	0.0835079	0.406875	0.323367	0.000108462	chr3	111809470	C3orf52
cg16363276	0.0651908	0.511119	0.445928	0.000108996	chr1	55617192	USP24
cg08939418	0.248504	0.59192	0.343415	0.000108996	chr7	23511443	IGF2BP3
cg10187792	0.18306	0.394307	0.211247	0.00011138	chr17	72740485	RAB37
cg13742779	0.109959	0.396397	0.286437	0.00011138	chr12	76537605
cg03898320	0.175245	0.75135	0.576105	0.00011138	chr2	208000216	KLF7
cg10928075	0.052717	0.309818	0.257101	0.000111998	chr14	69263032	ZFP36L1
cg00845204	0.0365765	0.407397	0.37082	0.000113742	chr20	55964273
cg20285140	0.0632436	0.264097	0.200853	0.000113742	chr2	8818558	ID2-AS1
cg01586797	0.138178	0.484152	0.345975	0.000113742	chr1	24223252	CNR2
cg24380059	0.0839556	0.319185	0.23523	0.000113742	chr20	56196288	ZBP1
cg19669317	0.479768	0.767758	0.28799	0.000113742	chr12	32115319	KIAA1551
cg21179895	0.627223	0.871741	0.244518	0.000115629	chr2	106480342	NCK2
cg13789303	0.165144	0.754713	0.589569	0.000116151	chr6	108886681	FOXO3
cg26684091	0.305404	0.816077	0.510673	0.000116151	chr6	36163452	BRPF3
cg06861426	0.316011	0.536654	0.220643	0.00011856	chr5	179244317	SQSTM1
cg10727316	0.0341617	0.663235	0.629073	0.000119155	chr17	65431313	PITPNC1
cg27024992	0.119362	0.429754	0.310392	0.000119155	chr2	48094603	FBXO11
cg26508841	0.591594	0.836632	0.245039	0.000122509	chr17	65470761	PITPNC1
cg13344434	0.245464	0.807585	0.562121	0.000122509	chr6	35570573	FKBP5
cg05879219	0.386263	0.845804	0.459541	0.000122655	chr11	123171968
cg03245497	0.139496	0.631124	0.491628	0.00012333	chr4	106066745	TET2
cg07356233	0.101684	0.693902	0.592218	0.00012333	chr10	26771480	APBB1IP
cg27608999	0.0461426	0.267739	0.221596	0.00012333	chr10	45914276	ALOX5
cg12424694	0.0448836	0.336798	0.291914	0.00012333	chr21	46351920
cg07557690	0.383761	0.740185	0.356425	0.000123598	chr1	92352407	TGFBR3
cg03371887	0.341714	0.590694	0.24898	0.000124246	chr22	20920606	MED15
cg17558126	0.0843606	0.437722	0.353361	0.000125082	chr1	206680250	RASSF5
cg00949224	0.290478	0.813812	0.523334	0.00012585	chr10	126410346	FAM53B
cg24751928	0.086803	0.541455	0.454652	0.000127021	chr20	55964459
cg08417346	0.285105	0.758955	0.47385	0.000129243	chr5	180244040
cg03846076	0.260368	0.559179	0.298811	0.000129243	chr5	172743837	STC2
cg20179697	0.60759	0.870995	0.263406	0.000129934	chr6	158243607	SNX9
cg20595271	0.499852	0.812439	0.312587	0.000129934	chr12	111889200	SH2B3
cg17753347	0.43672	0.771333	0.334613	0.000129934	chr1	197883190	LHX9
cg00523450	0.202124	0.416075	0.213951	0.000130522	chr10	112290055
cg06481158	0.0349485	0.494519	0.459571	0.000130522	chr13	49549440	FNDC3A
cg16801547	0.214313	0.776399	0.562086	0.000130991	chr3	107943035
cg04302711	0.0341849	0.773129	0.738944	0.000130991	chr6	37471381
cg19450830	0.174994	0.74712	0.572126	0.000130991	chr13	40795891	LINC00548
cg01243072	0.414446	0.927789	0.513342	0.000130991	chr2	43398171
cg05267204	0.0614887	0.272487	0.210998	0.000130991	chr2	55360999
cg11947295	0.0605242	0.406452	0.345928	0.000130991	chr17	75471214	2009-09-01
cg12908797	0.0353586	0.246972	0.211613	0.000133541	chr2	234240596	SAG
cg20660269	0.0188886	0.470696	0.451807	0.000133541	chr22	24823514	ADORA2A
cg06995479	0.0883501	0.289639	0.201289	0.000137655	chr16	19708018	C16orf62
cg24212268	0.503947	0.769777	0.26583	0.000137655	chr10	29936149	SVIL
cg03772567	0.281317	0.827574	0.546257	0.000137655	chr1	55676815	USP24
cg18230857	0.120241	0.416699	0.296457	0.000137655	chr12	57619388	NXPH4
cg08706746	0.0933883	0.56291	0.469522	0.000137655	chr15	52975231
cg00116838	0.0670425	0.274323	0.20728	0.000137655	chr19	46001746	RTN2
cg12552232	0.262313	0.551029	0.288716	0.000137655	chr12	123258746	CCDC62
cg09914841	0.0852215	0.286405	0.201183	0.000137655	chr9	19172169
cg06492205	0.389551	0.626567	0.237016	0.000139387	chr2	240319073	HDAC4
cg27287703	0.514432	0.852141	0.337709	0.000139387	chr16	27468375
cg21653105	0.421192	0.793037	0.371845	0.000139387	chr8	134075028	TG
cg16784215	0.30887	0.598007	0.289137	0.000140361	chr1	1370138	VWA1
cg23794184	0.222569	0.503005	0.280436	0.000140361	chr20	1613418	SIRPG-AS1
cg12040931	0.51282	0.803287	0.290467	0.000142233	chr1	182231752	LINC01344
cg26103719	0.174329	0.608735	0.434406	0.000144211	chr14	92336250	FBLN5
cg19314352	0.121427	0.587206	0.46578	0.000144846	chr17	38501397	RARA
cg22846809	0.111712	0.331144	0.219432	0.000144846	chr22	22001120
cg25096745	0.21897	0.64854	0.429569	0.000145041	chr11	35195513	CD44
cg09105928	0.0853565	0.329635	0.244278	0.000147104	chr19	953332	ARID3A
cg03948822	0.309236	0.843657	0.534421	0.000149642	chr17	63044306	GNA13
cg27512727	0.198251	0.630331	0.43208	0.000152481	chr10	134235208
cg06188083	0.309804	0.757483	0.44768	0.000154598	chr10	91093005	IFIT3
cg06348206	0.0747424	0.575583	0.500841	0.000160255	chr2	198062669	ANKRD44
cg00857512	0.332024	0.653582	0.321557	0.000162152	chr14	70175801	SUSD6
cg00055073	0.199863	0.467438	0.267575	0.000162749	chr2	43398118
cg02775469	0.122102	0.382955	0.260853	0.000163023	chr6	33181031
cg20366549	0.318687	0.630649	0.311961	0.000163099	chr12	6486123	SCNN1A
cg15249263	0.0674267	0.534503	0.467076	0.000163177	chr19	10541340	PDE4A
cg11656478	0.464895	0.702482	0.237587	0.000164038	chr2	38297759	CYP1B1
cg09270346	0.200153	0.492245	0.292092	0.00016454	chr19	18060024
cg07243906	0.0434671	0.247218	0.203751	0.000164612	chr1	154392865	IL6R
cg25012264	0.0383923	0.310029	0.271637	0.000164612	chr5	176872656	PRR7
cg12931554	0.143555	0.412112	0.268557	0.000164612	chr8	37119428
cg14873488	0.302574	0.65978	0.357206	0.000164612	chr14	39735625	CTAGE5
cg17504806	0.116296	0.483828	0.367532	0.000164612	chr10	22627645
cg09335566	0.189167	0.776149	0.586982	0.000164612	chr16	304100	ITFG3
cg02882130	0.262682	0.46499	0.202308	0.000165624	chr11	2468446	KCNQ1
cg13290417	0.224164	0.740782	0.516619	0.000167106	chr7	44670945	OGDH
cg23768829	0.397504	0.601499	0.203995	0.000168251	chr10	8089653
cg02910031	0.142104	0.636903	0.494799	0.000168251	chr3	149672627	RNF13
cg02988811	0.109308	0.344171	0.234863	0.000168251	chr1	205253947
cg26536713	0.200552	0.609947	0.409395	0.000168251	chr10	89788462
cg17895464	0.0769618	0.285944	0.208982	0.000168251	chr10	21815675	SKIDA1
cg00854448	0.105426	0.781851	0.676425	0.000168251	chr1	205288877	NUAK2
cg20641673	0.123328	0.897004	0.773676	0.000168315	chr19	16493683	EPS15L1
cg08459071	0.171493	0.72652	0.555027	0.000168315	chr10	5753817	FAM208B
cg12976667	0.63595	0.841842	0.205893	0.000169264	chr13	99176293	STK24
cg01189598	0.205643	0.588374	0.382731	0.00016988	chr19	4302441	TMIGD2
cg25253918	0.0853554	0.47663	0.391274	0.00017058	chr14	99882160	SETD3
cg09190907	0.0360318	0.377857	0.341825	0.000172434	chr1	101730388
cg08866213	0.270948	0.697939	0.42699	0.000172434	chr3	192530777	MB21D2
cg16090701	0.0952956	0.380712	0.285417	0.000172434	chr13	24844242	SPATA13
cg04695732	0.0354818	0.41086	0.375378	0.000173454	chr22	17598801	CECR6
cg17342080	0.3537	0.861124	0.507424	0.000173454	chr1	9474427
cg02798631	0.41177	0.74658	0.334811	0.000175485	chr12	27625778	SMCO2
cg13724812	0.48884	0.725798	0.236958	0.000175893	chr3	30689835	TGFBR2
cg04253876	0.0878991	0.323172	0.235273	0.00017623	chr2	30453758	LBH
cg19669531	0.0856647	0.536803	0.451138	0.000177457	chr16	89182231	ACSF3
cg18855351	0.0477332	0.327967	0.280233	0.000177897	chr13	30920638	LINC00426
cg03024720	0.4234	0.816929	0.39353	0.000177897	chr8	9765601
cg00531978	0.0991275	0.320314	0.221187	0.000177918	chr5	108063468
cg03140421	0.265858	0.505225	0.239367	0.000177918	chr16	67200181	HSF4
cg14503291	0.161887	0.391191	0.229304	0.000177918	chr17	47838533	FAM117A
cg05574033	0.0562225	0.320045	0.263822	0.000177918	chr6	170587994	FLJ38122
cg27221477	0.0268349	0.234937	0.208102	0.000178611	chr6	30510294	GNL1
cg04203138	0.157394	0.437736	0.280342	0.000178611	chr13	100087080
cg05208178	0.116299	0.388566	0.272266	0.000178611	chr2	233928423	INPP5D
cg02010752	0.0817953	0.321872	0.240076	0.000178611	chr8	145017520	PLEC1
cg16978432	0.0612029	0.28435	0.223147	0.000180968	chr14	69263069	ZFP36L1
cg26342537	0.115931	0.515237	0.399306	0.000180968	chr11	74987590	ARRB1
cg00958775	0.278468	0.59633	0.317862	0.000181001	chr2	38325996
cg05964212	0.0729327	0.301306	0.228373	0.000183078	chr3	48936979	SLC25A20
cg10782071	0.0918956	0.447017	0.355121	0.000183078	chr17	75417278	2009-09-01
cg08194989	0.16779	0.458147	0.290357	0.000183078	chr8	41655154	ANK1
cg10256639	0.231219	0.508452	0.277233	0.000183078	chr7	99765164	GAL3ST4
cg03822754	0.078116	0.313096	0.23498	0.000183078	chr15	85201913	NMB
cg02237342	0.0194666	0.458742	0.439276	0.000183078	chr22	24823519	ADORA2A
cg16949682	0.148906	0.543783	0.394877	0.000183078	chr16	17396206	XYLT1
cg13944085	0.0973532	0.395649	0.298296	0.000183078	chr3	16890994
cg01481646	0.128096	0.383455	0.255359	0.000183579	chr10	82217548	TSPAN14
cg26244472	0.0774197	0.368215	0.290795	0.00018574	chr4	159689743	FNIP2
cg04911919	0.0936571	0.690707	0.59705	0.000186229	chr10	64449684
cg03209642	0.183593	0.449068	0.265475	0.000187752	chr15	91427605	FES
cg24092340	0.149033	0.418552	0.269519	0.00018882	chr17	8770908	PIK3R6
cg18740175	0.258861	0.618389	0.359528	0.000190971	chr20	50110833	NFATC2
cg00258809	0.306382	0.532024	0.225641	0.000191162	chr3	72704324
cg04899000	0.0861884	0.413236	0.327047	0.000191162	chr18	46925591	DYM
cg08029068	0.342279	0.874306	0.532026	0.000191162	chr2	113916102
cg06763162	0.0533222	0.321937	0.268615	0.000193571	chr2	69942040
cg05733575	0.312216	0.776562	0.464346	0.000197465	chr19	18527269
cg23704412	0.0383999	0.636762	0.598362	0.000197768	chr2	136893882
cg04680244	0.575814	0.843728	0.267914	0.000197768	chr17	36127162
cg04797323	0.184068	0.687252	0.503184	0.000197768	chr12	93966978	SOCS2
cg13221363	0.0352253	0.254023	0.218798	0.000197768	chr2	12859103	TRIB2
cg21618017	0.11676	0.427335	0.310575	0.000197768	chr12	124016861	RILPL1
cg04918982	0.251808	0.613686	0.361879	0.000197768	chr6	131383060	EPB41L2
cg15129679	0.266322	0.607849	0.341527	0.000199903	chr1	85513315	MCOLN3
cg27491040	0.487881	0.76109	0.273209	0.000200062	chr5	1313825
cg05088898	0.218499	0.697028	0.478529	0.000201223	chr10	120489294	C10orf46
cg10096893	0.373619	0.781798	0.408178	0.00020664	chr1	85159003
cg02561376	0.0305988	0.259647	0.229048	0.00020664	chr4	39035483	TMEM156
cg13603674	0.411066	0.659381	0.248315	0.000206774	chr2	43363463
cg08102141	0.0747831	0.465668	0.390885	0.000206774	chr17	49008670
cg01597882	0.25315	0.498573	0.245423	0.000206774	chr4	154077609	TRIM2
cg01222408	0.0422689	0.351839	0.30957	0.00020888	chr15	63570099	APH1B
cg24741873	0.602926	0.841631	0.238706	0.000214215	chr10	82223998	TSPAN14
cg10368122	0.413603	0.716139	0.302536	0.000214215	chr12	120697340	PXN
cg09676684	0.139472	0.363177	0.223705	0.000216176	chr11	61062962	VWCE
cg15027237	0.0473996	0.269938	0.222538	0.000216176	chr7	28220533	JAZF1
cg07613752	0.245135	0.658003	0.412868	0.000216176	chr3	27756421
cg01015652	0.111892	0.365851	0.25396	0.00021815	chr14	64761003	ESR2
cg17428720	0.304141	0.753758	0.449617	0.00021815	chr13	100073220
cg10610725	0.0914896	0.501857	0.410368	0.000218318	chr15	40340786	SRP14-AS1
cg13801569	0.0588284	0.42971	0.370882	0.000219686	chr20	42588202	TOX2
cg18053749	0.0869261	0.307061	0.220135	0.000220014	chr11	118575858
cg01370378	0.39378	0.62618	0.2324	0.000220014	chr10	104372682	SUFU
cg12941161	0.0868149	0.288644	0.201829	0.000220031	chr10	112290002
cg07279377	0.182603	0.675467	0.492864	0.000220031	chr2	202056013	CASP10
cg17344223	0.105801	0.432126	0.326325	0.000220031	chr3	129295781	PLXND1
cg05920909	0.0628683	0.368737	0.305868	0.000220031	chr1	197889693	LHX9
cg18827470	0.159774	0.445425	0.28565	0.000224356	chr15	75471200
cg21141812	0.0530468	0.283412	0.230366	0.000226212	chr3	48556323	PFKFB4
cg23786209	0.155049	0.483102	0.328052	0.000227082	chr10	116285554	ABLIM1
cg14295960	0.372507	0.79134	0.418833	0.000227248	chr10	14628995	FAM107B
cg12573289	0.17046	0.398108	0.227648	0.000227248	chr7	45075791	CCM2
cg04998435	0.234172	0.497525	0.263353	0.000227248	chr12	123258736	CCDC62
cg22213014	0.0365248	0.273226	0.236701	0.000229708	chr2	55455348	CLHC1
cg15670802	0.0909843	0.342212	0.251228	0.000229895	chr17	1390347	MYO1C
cg14128332	0.131183	0.340303	0.20912	0.000233294	chr8	134706976
cg04715245	0.0393054	0.258132	0.218826	0.000233734	chr1	154377091	IL6R
cg06645952	0.352924	0.728543	0.375619	0.000235458	chr11	14402556
cg12067423	0.164512	0.473291	0.308778	0.00023766	chr15	85141633
cg04645527	0.0682643	0.329918	0.261653	0.000240355	chr2	69023542	ARHGAP25
cg07750741	0.534521	0.850367	0.315847	0.000240355	chr5	156692395	CYFIP2
cg24724832	0.0531675	0.277969	0.224801	0.000240355	chr1	11779395	C1orf187
cg13804090	0.319738	0.649143	0.329406	0.000240355	chr6	143105744	HIVEP2
cg20716668	0.13247	0.644835	0.512365	0.000240355	chr10	121043687	GRK5
cg04786931	0.0325871	0.238996	0.206409	0.000240355	chr2	238512417
cg26815843	0.0263957	0.322404	0.296008	0.000240355	chr9	139891063	CLIC3
cg11190278	0.247023	0.627768	0.380745	0.000240373	chr14	51252662	NIN
cg17916916	0.0489818	0.279818	0.230836	0.000240373	chr17	66286298	ARSG
cg27381549	0.397479	0.716723	0.319244	0.000241174	chr22	24824483	ADORA2A
cg07524679	0.26299	0.574078	0.311088	0.000241174	chr2	74742593	TLX2
cg22749303	0.121131	0.381794	0.260662	0.000242044	chr10	104829484	CNNM2
cg02947036	0.384342	0.68402	0.299678	0.000242305	chr16	11464675
cg14763985	0.375181	0.718052	0.342871	0.000243091	chr11	10471673	AMPD3
cg07368796	0.222856	0.643294	0.420438	0.000243091	chr10	43800133
cg13598673	0.479365	0.864647	0.385281	0.000243091	chr5	141800579	LOC101926941
cg05774915	0.106895	0.619463	0.512568	0.000243109	chr3	27755417
cg08023827	0.216384	0.562554	0.34617	0.000243109	chr15	70827637
cg21415305	0.0747518	0.370917	0.296165	0.00024544	chr3	9851855	TTLL3
cg22374142	0.157745	0.574276	0.41653	0.000253236	chr16	67198725	HSF4
cg23825480	0.154625	0.609716	0.455091	0.00025953	chr22	31336785	MORC2
cg22493759	0.187875	0.614618	0.426743	0.00025953	chr16	3839567	CREBBP
cg26110991	0.0703736	0.352607	0.282233	0.000259759	chr21	45578724
cg00495311	0.346246	0.749038	0.402792	0.000261843	chr3	120068861	LRRC58
cg15690700	0.51686	0.73471	0.217849	0.000263874	chr2	106417026	NCK2
cg23776787	0.0673596	0.347862	0.280503	0.000266384	chr5	142814315	NR3C1
cg13015710	0.268882	0.544472	0.27559	0.000266384	chr12	125039343
cg14882311	0.105716	0.600006	0.49429	0.000270222	chr2	42328410
cg17518962	0.235616	0.733344	0.497728	0.000270942	chr7	99766552	GAL3ST4
cg23473756	0.102492	0.31844	0.215948	0.000271257	chr4	26206080
cg20343273	0.476994	0.801128	0.324134	0.000271257	chr5	133472622	TCF7
cg25298161	0.330209	0.75163	0.421421	0.000271257	chr15	41806135	LTK
cg19516641	0.0727323	0.286576	0.213844	0.000271257	chr2	128399896	LIMS2
cg06264984	0.261034	0.576919	0.315884	0.000272985	chr2	38300885	CYP1B1
cg00296182	0.122911	0.452943	0.330032	0.000272985	chr10	8090162
cg27160085	0.133132	0.354461	0.221329	0.000272985	chr15	49255257	SHC4
cg13661922	0.24707	0.475255	0.228184	0.000272985	chr12	49485079	DHH
cg01971806	0.100562	0.366113	0.265551	0.000273747	chr11	113448617
cg01883759	0.117605	0.573232	0.455626	0.000273747	chr7	28220576	JAZF1
cg22903908	0.168229	0.455425	0.287196	0.000277276	chr10	64578919	EGR2
cg13597043	0.112283	0.430538	0.318256	0.000277551	chr1	90165225	LRRC8C
cg03465861	0.11922	0.4201	0.30088	0.000280205	chr15	76630660	ISL2
cg12167852	0.566453	0.881945	0.315492	0.000280927	chr17	76743311	CYTH1
cg12482300	0.201403	0.68602	0.484617	0.000281508	chr1	226910754	ITPKB
cg23320654	0.139442	0.353095	0.213653	0.000282823	chr17	63554996	AXIN2
cg11058558	0.243634	0.761812	0.518178	0.000288012	chr6	2028828	GMDS
cg14462534	0.042314	0.246803	0.204489	0.000290646	chr17	66311247	ARSG
cg27059136	0.60573	0.813792	0.208061	0.00029262	chr20	48185551	PTGIS
cg11686792	0.0908225	0.377988	0.287166	0.00029262	chr13	114876061	RASA3
cg01099825	0.242567	0.646673	0.404106	0.00029262	chr9	140166114	COBRA1
cg12076479	0.163956	0.450018	0.286062	0.00029293	chr1	28535613	DNAJC8
cg06011086	0.387371	0.727397	0.340027	0.000293093	chr8	61823275
cg00157962	0.40633	0.732323	0.325993	0.000294593	chr1	109102212	FAM102B
cg02650855	0.080824	0.378913	0.298089	0.000295451	chr2	8818210	ID2-AS1
cg09801824	0.19396	0.656873	0.462913	0.000299352	chr10	74076930
cg20072118	0.539325	0.808598	0.269273	0.000300427	chr12	52653637
cg00024967	0.19025	0.415695	0.225445	0.000304744	chr3	169377818	MECOM
cg01692956	0.453586	0.721657	0.268071	0.000304744	chr6	88435515
cg22038273	0.408076	0.74375	0.335675	0.000304744	chr15	75382874
cg16047567	0.155411	0.548583	0.393171	0.000304744	chr1	12664243	DHRS3
cg10634257	0.345883	0.745824	0.399941	0.000305298	chr10	3509832	LOC105376360
cg05316439	0.197191	0.464795	0.267604	0.000305298	chr1	100866354	CDC14A
cg21476299	0.167857	0.435443	0.267586	0.000306357	chr13	43148214	TNFSF11
cg25267513	0.47176	0.855116	0.383356	0.000306759	chr5	156708190	CYFIP2
cg20294304	0.0731379	0.469382	0.396244	0.000308374	chr6	34203153	HMGA1
cg12788467	0.122174	0.328088	0.205914	0.000309633	chr17	36105335	HNF1B
cg17459743	0.134648	0.423328	0.28868	0.000311479	chr11	77482395	RSF1
cg27379587	0.11159	0.431975	0.320385	0.000313046	chr15	85201911	NMB
cg04893733	0.0562949	0.680758	0.624464	0.000314808	chr19	31831060	TSHZ3
cg22034554	0.231458	0.54261	0.311152	0.000314808	chr1	173176090	TNFSF4
cg00783748	0.224207	0.641923	0.417716	0.000314808	chr1	197884134	LHX9
cg14688905	0.402259	0.72098	0.318721	0.000314808	chr12	51403056	SLC11A2
cg16695890	0.226661	0.703749	0.477088	0.000314808	chr19	15580310	PGLYRP2
cg09446583	0.272819	0.597618	0.3248	0.00031494	chr2	43398271
cg09708959	0.0676446	0.336	0.268356	0.000315422	chr6	33161107	COL11A2
cg22108567	0.477723	0.849791	0.372068	0.000315451	chr7	5535582	MIR589
cg20286810	0.198084	0.577646	0.379562	0.000316589	chr3	194119159	GP5
cg07093324	0.244264	0.472215	0.22795	0.000316589	chr2	114652143	ACTR3
cg14343652	0.371814	0.73811	0.366296	0.000316589	chr7	130789013	FLJ43663
cg01824466	0.147933	0.683282	0.535349	0.000316589	chr8	95959531	TP53INP1
cg02582427	0.237649	0.508584	0.270935	0.000316589	chr8	121873731
cg01358199	0.120923	0.372743	0.25182	0.000316589	chr6	44094360	TMEM63B
cg11721361	0.228573	0.552482	0.323909	0.000316589	chr1	145139908
cg02218324	0.508488	0.789543	0.281055	0.000316589	chr19	46318439	RSPH6A
cg10835881	0.200089	0.411767	0.211677	0.000319264	chr9	125572704
cg26257411	0.583151	0.84787	0.264719	0.000321778	chr6	33397122	SYNGAP1
cg12613801	0.518545	0.732093	0.213548	0.000321888	chr9	132260007	LINC00963
cg02527961	0.318698	0.65645	0.337752	0.000321888	chr3	187681648
cg21550172	0.0391434	0.282763	0.24362	0.0003222	chr8	145018075	PLEC1
cg22461434	0.579686	0.84453	0.264843	0.000323803	chr19	41640676
cg05049335	0.333741	0.622633	0.288892	0.000325694	chr11	66103889	RIN1
cg00682367	0.308681	0.774506	0.465826	0.000326153	chr20	48963280
cg18652871	0.0511456	0.438246	0.3871	0.00032765	chr15	70551557
cg20271511	0.0555455	0.326886	0.27134	0.00032765	chr22	17566989	IL17RA
cg21253459	0.193526	0.54007	0.346544	0.00032765	chr15	60288404
cg17007597	0.395093	0.640621	0.245528	0.00032765	chr6	37483099	LOC100505530
cg09322259	0.10189	0.614736	0.512847	0.000328541	chr6	106434131
cg16619139	0.0475753	0.446852	0.399277	0.000330534	chr11	46382642	DGKZ
cg07424646	0.0249195	0.225139	0.20022	0.000334713	chr1	26031001	MAN1C1
cg04537602	0.18715	0.703133	0.515983	0.00033595	chr11	118763859	CXCR5
cg19412791	0.0926131	0.362457	0.269844	0.00033595	chr5	180633063	TRIM7
cg18765542	0.31607	0.581725	0.265656	0.000337598	chr11	46354101	DGKZ
cg13298528	0.18579	0.744166	0.558376	0.000338018	chr11	118763863	CXCR5
cg10588696	0.235224	0.489758	0.254534	0.000338018	chr15	76631894	ISL2
cg15590387	0.286338	0.521629	0.235291	0.000338018	chr17	49009145
cg22964469	0.236074	0.481721	0.245647	0.000338018	chr11	121337508	SORL1
cg06238491	0.0958813	0.395428	0.299547	0.000340975	chr19	54876446	LAIR1
cg11739633	0.278533	0.709053	0.430521	0.000342992	chr1	156459986	MEF2D
cg04314218	0.0332659	0.268414	0.235148	0.000344375	chr1	43919181	HYI
cg13867915	0.0777925	0.344033	0.26624	0.000346909	chr1	27050039	ARID1A
cg08848903	0.352694	0.66154	0.308846	0.00034795	chr1	92352293	TGFBR3
cg00660513	0.304095	0.60183	0.297735	0.000350544	chr15	92397942	SLCO3A1
cg07424038	0.164429	0.709621	0.545192	0.000352794	chr13	100013640	UBAC2
cg03798942	0.0773909	0.504812	0.427421	0.000352794	chr11	128566958	FLI1
cg09013732	0.229066	0.432838	0.203773	0.000355327	chr14	100873195	WDR25
cg09975110	0.0536857	0.393493	0.339808	0.000357062	chr15	81588897	IL16
cg17833037	0.0292646	0.24127	0.212005	0.000357062	chr12	123259751	CCDC62
cg14547414	0.0693033	0.462448	0.393144	0.000357062	chr12	132089280
cg06898156	0.197116	0.443482	0.246366	0.000357062	chr5	179222195	LTC4S
cg03340334	0.0820037	0.286115	0.204112	0.000357062	chr8	37119287	MIR1268A
cg12431087	0.330515	0.681206	0.350691	0.00035758	chr3	71355122	FOXP1
cg19568513	0.320309	0.570539	0.25023	0.00035758	chr2	43355306
cg12038684	0.10375	0.544704	0.440953	0.00035758	chr7	55640726	VOPP1
cg27239243	0.0864025	0.370154	0.283751	0.000359585	chr2	101945867
cg16490596	0.155893	0.615942	0.460048	0.000360977	chr11	35205279	CD44
cg04455137	0.105997	0.326841	0.220845	0.000367327	chr7	120629316	C7orf58
cg01682504	0.281051	0.617833	0.336782	0.000367327	chr12	57620607
cg01527805	0.053582	0.482244	0.428662	0.000367327	chr13	24850703	SPATA13
cg27505260	0.188491	0.392562	0.20407	0.000367327	chr21	45564049	C21orf33
cg06322432	0.087803	0.391818	0.304015	0.000367327	chr10	112289853
cg15985078	0.295235	0.772813	0.477577	0.000368363	chr5	150475151
cg21049579	0.0582344	0.44922	0.390985	0.000369476	chr8	19557824
cg13805993	0.251678	0.533071	0.281393	0.000369476	chr12	6473444	SCNN1A
cg16337430	0.294977	0.677015	0.382038	0.000370713	chr12	124876433	NCOR2
cg21618197	0.10894	0.360385	0.251445	0.000375016	chr9	35611399	CD72
cg23974271	0.367268	0.656327	0.28906	0.000375238	chr4	70625303	SULT1B1
cg11742660	0.0706548	0.328379	0.257725	0.000376125	chr22	17597334	CECR6
cg05146756	0.206805	0.548985	0.342181	0.000376649	chr9	21558871	LOC554202
cg24313303	0.169105	0.731249	0.562144	0.000377384	chr1	27113219	PIGV
cg16915316	0.160554	0.470581	0.310026	0.000377384	chr12	58237272	CTDSP2
cg21146335	0.160536	0.473811	0.313276	0.000378944	chr9	134619599
cg02628051	0.100209	0.473988	0.373779	0.00038243	chr12	76963697
cg05830760	0.111517	0.398377	0.28686	0.000382611	chr20	20528394	RALGAPA2
cg17646788	0.0902526	0.294503	0.204251	0.000382611	chr5	139125908	LOC101929696
cg04809597	0.116923	0.510236	0.393313	0.000382611	chr15	67357361	SMAD3
cg13040357	0.324537	0.852888	0.528351	0.000382611	chr1	160769055	LY9
cg08070485	0.0278253	0.33417	0.306345	0.000382611	chr22	17598838	CECR6
cg26337146	0.227907	0.44983	0.221923	0.000383884	chr9	134619980
cg19822596	0.284575	0.718684	0.434109	0.000383884	chr20	52445077
cg00300637	0.583678	0.797151	0.213473	0.000383966	chr5	319433	AHRR
cg21108925	0.537263	0.823602	0.286339	0.000385017	chr2	28579135
cg01132522	0.066672	0.408063	0.341391	0.000385106	chr6	30510021	GNL1
cg23650661	0.597595	0.805332	0.207737	0.000385926	chr9	92692350
cg11863536	0.144721	0.402423	0.257702	0.000385926	chr19	10543050	PDE4A
cg10167304	0.0868331	0.310838	0.224005	0.00038729	chr5	118753734
cg10932907	0.127501	0.342966	0.215465	0.00038729	chr11	129723947	TMEM45B
cg07301044	0.335378	0.77847	0.443093	0.00038729	chr8	9765583
cg16344648	0.306163	0.604494	0.298331	0.000393771	chr4	40576109	RBM47
cg00683017	0.195892	0.421247	0.225355	0.000400506	chr1	230418169
cg23272266	0.0626636	0.302083	0.23942	0.000400621	chr10	126431539	FAM53B
cg07539182	0.167187	0.412379	0.245192	0.000402263	chr1	90229172
cg25134332	0.539163	0.91416	0.374997	0.000402263	chr17	37927872	IKZF3
cg06493166	0.130784	0.363755	0.232971	0.000402263	chr6	144386146	PLAGL1
cg07872499	0.354138	0.728212	0.374074	0.000405309	chr4	106066764	TET2
cg24455639	0.404914	0.716962	0.312048	0.00040972	chr14	50864205	CDKL1
cg12892698	0.099177	0.495264	0.396087	0.000410771	chr21	34584727
cg25433259	0.176744	0.857756	0.681012	0.000411309	chr6	159271784	OSTCP1
cg01530214	0.193891	0.657956	0.464065	0.000411668	chr10	120490760	CACUL1
cg06589239	0.490623	0.770396	0.279773	0.000411668	chr7	961457	ADAP1
cg16339550	0.423932	0.747907	0.323975	0.000415709	chr3	105095583	ALCAM
cg17966344	0.154236	0.417344	0.263108	0.000417286	chr7	102071463
cg13083127	0.191591	0.460462	0.268871	0.000417286	chr2	131128151	PTPN18
cg09684262	0.093972	0.411538	0.317566	0.000417719	chr3	156391685	TIPARP
cg07316359	0.303668	0.67615	0.372482	0.000417719	chr14	71448224	PCNX
cg11036669	0.430243	0.737047	0.306804	0.000417719	chr11	121453274	SORL1
cg15244352	0.225116	0.487255	0.26214	0.000417719	chr12	49327916
cg12030351	0.274283	0.52476	0.250476	0.000423756	chr1	226896763	ITPKB
cg19013695	0.120997	0.346966	0.22597	0.000426708	chr21	27340093	APP
cg23070876	0.372068	0.638811	0.266743	0.000431238	chr3	176827715	TBL1XR1
cg01803928	0.16071	0.451822	0.291111	0.00043212	chr13	50701619
cg14965524	0.46312	0.783078	0.319958	0.00043212	chr19	10541267	PDE4A
cg13719885	0.283916	0.690511	0.406596	0.000434163	chr3	127795394
cg10404730	0.29916	0.839102	0.539942	0.00043622	chr11	121330348	SORL1
cg02805665	0.178753	0.567954	0.389201	0.000443708	chr12	49484932	DHH
cg07502661	0.398378	0.697364	0.298986	0.000443708	chr2	43398339
cg22100238	0.386069	0.600407	0.214339	0.000445187	chr2	238811400	RAMP1
cg04980099	0.263837	0.635417	0.371581	0.000449816	chr15	63836733	USP3
cg04063860	0.161315	0.443392	0.282077	0.000455743	chr18	74919653
cg03044900	0.419364	0.717072	0.297708	0.000456235	chr17	62100254
cg02642150	0.364662	0.576287	0.211625	0.000456235	chr19	33752716
cg24472341	0.623262	0.877292	0.25403	0.000456235	chr20	57726470
cg24172434	0.341028	0.864822	0.523794	0.000456235	chr21	36346412	RUNX1
cg04707074	0.0377405	0.266608	0.228867	0.000457158	chr2	43454972	ZFP36L2
cg09208213	0.274739	0.53404	0.259302	0.000457158	chr5	131991700	TH2LCRR
cg07915162	0.0438637	0.25555	0.211686	0.000457822	chr4	82393493	RASGEF1B
cg25501844	0.0809506	0.397536	0.316586	0.000461779	chr10	21815649	SKIDA1
cg04403423	0.12388	0.517599	0.393719	0.000463413	chr1	116917619	ATP1A1
cg09266206	0.115078	0.393859	0.278781	0.000463413	chr1	197884882	LHX9
cg08673054	0.241627	0.535002	0.293375	0.000465663	chr19	10541704	PDE4A
cg07103201	0.122749	0.498718	0.37597	0.000465663	chr17	20171047	CYTSB
cg08280677	0.382897	0.821588	0.438691	0.000465663	chr5	74355966
cg01576275	0.225794	0.469439	0.243644	0.000465663	chr22	43409880
cg07149022	0.0802462	0.444042	0.363796	0.000465663	chr11	9636089
cg00002776	0.0742217	0.412891	0.338669	0.000465663	chr8	145264938	MROH1
cg20357185	0.500549	0.860225	0.359676	0.000467008	chr6	108138207	SCML4
cg06974453	0.26791	0.521737	0.253827	0.000468911	chr8	29592876	LINC00589
cg08413590	0.169041	0.421971	0.25293	0.000470728	chr1	154377304	IL6R
cg26757025	0.0496834	0.444272	0.394589	0.000472847	chr15	68131903	LOC101929076
cg13867082	0.594772	0.847532	0.25276	0.000472847	chr20	48221199
cg16063312	0.0797646	0.485474	0.40571	0.000474491	chr10	22725587
cg15976739	0.0489797	0.402485	0.353505	0.000476467	chr2	43455773	LINC01126
cg20057935	0.477671	0.804193	0.326522	0.000477554	chr18	60798606	BCL2
cg11843935	0.405048	0.829218	0.42417	0.000478491	chr8	128223109	CCAT1
cg15204603	0.331943	0.628777	0.296833	0.000482109	chr10	75670373	PLAU
cg10331263	0.271253	0.472298	0.201045	0.000482428	chr3	140998267	PXYLP1
cg08463788	0.324757	0.543199	0.218442	0.000484181	chr1	197888068	LHX9
cg07892374	0.542674	0.872855	0.330181	0.000485101	chr3	130568122
cg09516349	0.170718	0.376856	0.206138	0.000486349	chr19	18529339	SSBP4
cg26955482	0.410628	0.778028	0.3674	0.000491166	chr8	95905950	CCNE2
cg04639988	0.44419	0.698509	0.254319	0.000492312	chr19	8427029
cg09030553	0.190729	0.575653	0.384924	0.000492312	chr10	33538770	NRP1
cg07833467	0.515966	0.86778	0.351814	0.000492399	chr22	50986511	KLHDC7B
cg09742465	0.0593051	0.48901	0.429705	0.000492523	chr2	8618154
cg10453419	0.122984	0.3835	0.260516	0.000495693	chr15	101991560	PCSK6
cg06846010	0.146337	0.404971	0.258635	0.000495693	chr16	56651367	MT1L
cg02780269	0.544082	0.831209	0.287127	0.000495897	chr17	80292252	SECTM1
cg11476622	0.0903493	0.406202	0.315853	0.00049881	chr20	45029013	ELMO2
cg09055341	0.571739	0.891478	0.319739	0.000504005	chr17	75400156	2009-09-01
cg11358199	0.541326	0.797468	0.256142	0.000504192	chr2	8453529
cg00781658	0.0464445	0.289473	0.243029	0.000504454	chr19	41805850	HNRNPUL1
cg19360969	0.228773	0.554279	0.325507	0.000504454	chr13	41226961	FOXO1
cg02607723	0.192327	0.718947	0.526619	0.000505681	chr1	55678590	USP24
cg05044994	0.387841	0.6272	0.239359	0.000505681	chr3	187896605	LPP
cg21046160	0.149769	0.400684	0.250916	0.000505681	chr22	24105147	C22orf15
cg27381423	0.166395	0.674065	0.507671	0.000505681	chr13	52396205	LINC00282
cg00809775	0.257884	0.741516	0.483632	0.000506786	chr10	126346538	FAM53B
cg18559386	0.23102	0.54589	0.31487	0.000509484	chr10	14604648	FAM107B
cg05142617	0.253256	0.532343	0.279087	0.000511938	chr2	95690821	MAL
cg03754620	0.520459	0.91463	0.39417	0.000511938	chr20	57697742
cg01458054	0.733799	0.935772	0.201973	0.000513116	chr20	62200603	PRIC285
cg26911787	0.157501	0.691054	0.533552	0.000518714	chr12	96587734	ELK3
cg00894477	0.187661	0.445321	0.257661	0.000520861	chr3	59410595
cg01209723	0.0662429	0.302518	0.236275	0.000523184	chr11	63332343	HRASLS2
cg07268595	0.576843	0.856414	0.279571	0.000525477	chr16	88766501	RNF166
cg21697426	0.0729845	0.312686	0.239701	0.00052726	chr6	112311269
cg15262253	0.498009	0.717759	0.21975	0.00052726	chr10	75530708	FUT11
cg25652701	0.117907	0.587717	0.46981	0.000530747	chr7	105348517	ATXN7L1
cg14614581	0.278333	0.486914	0.208581	0.000534032	chr10	73844130	SPOCK2
cg18616702	0.308437	0.673418	0.364981	0.000536977	chr1	150523808	ADAMTSL4
cg09857754	0.233237	0.533614	0.300377	0.000538994	chr15	26056081	ATP10A
cg23763137	0.0440734	0.280311	0.236238	0.000538994	chr22	24823509	ADORA2A
cg20329405	0.119037	0.359337	0.2403	0.000542547	chr1	197888123	LHX9
cg02812482	0.456994	0.742386	0.285392	0.000544723	chr19	13974982
cg12210316	0.0816298	0.299521	0.217891	0.000546287	chr4	7846141	AFAP1
cg12085599	0.643757	0.894639	0.250882	0.000548096	chr11	122546457	UBASH3B
cg15760900	0.715839	0.928324	0.212485	0.000549514	chr17	2115797	SMG6
cg02119866	0.315531	0.698537	0.383006	0.000549514	chr19	48019611	NAPA
cg01501551	0.225561	0.437091	0.21153	0.000551968	chr14	74100860
cg07238065	0.171268	0.551663	0.380396	0.00055445	chr22	20920729	MED15
cg22921147	0.291683	0.499944	0.208261	0.00055445	chr12	116958936
cg04329105	0.246301	0.526219	0.279918	0.00055556	chr14	59932321	GPR135
cg17478888	0.703635	0.90821	0.204575	0.00055556	chr16	84125201	MBTPS1
cg23412850	0.201095	0.423798	0.222703	0.000556377	chr12	93967387	SOCS2
cg00908292	0.356205	0.624964	0.268759	0.000556521	chr17	38699009
cg12695915	0.269026	0.642634	0.373607	0.000556876	chr2	146169722
cg25498715	0.0874588	0.418078	0.330619	0.000559272	chr10	126337404	FAM53B
cg08628757	0.197182	0.55605	0.358868	0.000562462	chr8	144938596
cg11010696	0.330758	0.811338	0.48058	0.000563841	chr3	23851470	UBE2E1
cg07517675	0.0451717	0.249257	0.204085	0.000564929	chr14	24080080
cg03079497	0.238914	0.481861	0.242948	0.000565216	chr17	1390554	MYO1C
cg22112360	0.13444	0.340763	0.206323	0.000565861	chr17	75368750	2009-09-01
cg03719155	0.0466957	0.266873	0.220178	0.000567276	chr19	11689880	ACP5
cg09290714	0.239525	0.462121	0.222596	0.000567276	chr8	119633345	SAMD12-AS1
cg21837189	0.265185	0.737526	0.472341	0.00057107	chr1	226085836
cg06354125	0.408411	0.807699	0.399288	0.000571077	chr6	106283465
cg02952703	0.550085	0.78524	0.235155	0.000573747	chr19	14584130	PTGER1
cg06495135	0.165822	0.605983	0.440161	0.000573747	chr22	40336939	GRAP2
cg07186758	0.134823	0.36453	0.229707	0.000573747	chr2	3246814	TSSC1
cg17460386	0.0740956	0.300767	0.226671	0.000575167	chr1	207095668	FAIM3
cg12450567	0.0339326	0.255605	0.221672	0.000576986	chr1	61542620	NFIA
cg22616379	0.137537	0.375006	0.237469	0.000576986	chr20	62367648	LIME1
cg13604445	0.0599323	0.380602	0.32067	0.000576986	chr9	116342046	RGS3
cg04514047	0.385551	0.601128	0.215577	0.000585057	chr5	10562456
cg03031609	0.133683	0.351662	0.21798	0.000590954	chr10	7453871	SFMBT2
cg18546689	0.0823453	0.383161	0.300815	0.000590965	chr13	43148295	TNFSF11
cg06624369	0.229349	0.598217	0.368868	0.000590965	chr9	114800463	MIR3134
cg16965051	0.0309399	0.391806	0.360866	0.000594837	chr14	24836097	NFATC4
cg06430233	0.455492	0.754972	0.29948	0.000596209	chr15	76636200
cg25418001	0.475034	0.798537	0.323503	0.00059806	chr7	79780310	GNAI1
cg03157027	0.208447	0.417757	0.20931	0.000598538	chr8	99959723	OSR2
cg05325934	0.0574963	0.454539	0.397043	0.000601443	chr7	28220606	JAZF1
cg10781513	0.217504	0.439505	0.222002	0.000602073	chr3	193921641
cg09080522	0.547152	0.827616	0.280464	0.000602613	chr22	44568387	PARVG
cg00390484	0.648648	0.935316	0.286669	0.000602613	chr22	20019695	C22orf25
cg23276358	0.520274	0.854558	0.334285	0.000603561	chr22	40797170	SGSM3
cg22829098	0.13007	0.468056	0.337987	0.000605131	chr17	28053973	SSH2
cg17144735	0.326333	0.529724	0.203391	0.000605581	chr10	70804291
cg21429745	0.105224	0.31519	0.209966	0.000606374	chr2	74725208	LBX2
cg09508632	0.698203	0.898743	0.20054	0.000607546	chr8	71289078	NCOA2
cg04442631	0.328084	0.570228	0.242143	0.000610558	chr22	36593144	APOL4
cg19892286	0.400163	0.631245	0.231082	0.000610567	chr9	127014114
cg19544441	0.105639	0.506607	0.400968	0.000610567	chr11	67211701	CORO1B
cg21304377	0.328869	0.820931	0.492062	0.000613502	chr3	133968695	RYK
cg06980173	0.464058	0.737006	0.272948	0.000615635	chr1	154376344	IL6R
cg11641450	0.125086	0.427007	0.301922	0.000615635	chr17	78677054	RPTOR
cg14426001	0.257092	0.562776	0.305685	0.000615635	chr4	40751717	NSUN7
cg19355182	0.0320638	0.357237	0.325173	0.000615635	chr19	10543010	PDE4A
cg04064963	0.68334	0.89045	0.207109	0.000615635	chr6	158243386	SNX9
cg10723711	0.343198	0.627225	0.284027	0.000615635	chr17	7348379	CHRNB1
cg04969921	0.134396	0.618407	0.484011	0.000615635	chr2	224810714	WDFY1
cg26509318	0.068636	0.294772	0.226136	0.000615635	chr12	122019760	KDM2B
cg16088539	0.108545	0.333097	0.224552	0.000616094	chr6	44044443
cg17871234	0.319793	0.604253	0.28446	0.000616534	chr11	12146343	MICAL2
cg19961173	0.316513	0.529004	0.212491	0.000621529	chr11	133788902	IGSF9B
cg07810276	0.382579	0.602478	0.219899	0.000622385	chr12	29395000	FAR2
cg25090204	0.493739	0.852269	0.35853	0.000626956	chr7	148169569
cg11594940	0.068792	0.288541	0.219749	0.000626956	chr1	156863360	PEAR1
cg03668593	0.186493	0.57294	0.386447	0.000628428	chr12	96630325	ELK3
cg26500093	0.25253	0.701383	0.448852	0.000630103	chr7	115855113	TES
cg05871405	0.454642	0.902761	0.448119	0.000632151	chr16	84793054	USP10
cg06692957	0.0969568	0.306523	0.209566	0.000632151	chr9	80647629	GNAQ
cg20467181	0.125718	0.449106	0.323388	0.000632151	chr14	50864006	CDKL1
cg05370896	0.0523111	0.273786	0.221475	0.000634165	chr10	105453461	SH3PXD2A
cg18362821	0.130565	0.487221	0.356656	0.000639159	chr13	40467126
cg20803232	0.0565547	0.312224	0.255669	0.000641919	chr8	42995089	HGSNAT
cg24420089	0.443434	0.691871	0.248437	0.000641984	chr11	457304	PTDSS2
cg13560452	0.404486	0.72178	0.317294	0.000641984	chr6	137813584	OLIG3
cg10880902	0.103944	0.337867	0.233922	0.000646569	chr1	59278781
cg03233225	0.44775	0.727121	0.279371	0.000646569	chr2	7172021	RNF144A
cg03316149	0.0858607	0.514496	0.428635	0.000646569	chr2	198062696	ANKRD44
cg15878670	0.0802797	0.44423	0.36395	0.000647118	chr12	49485085	DHH
cg01698298	0.0353782	0.2917	0.256321	0.000647812	chr11	61062964	VWCE
cg03399783	0.207866	0.421119	0.213253	0.000647812	chr3	69062163	C3orf64
cg16748130	0.0766617	0.44315	0.366489	0.000647812	chr7	100114076
cg14093474	0.399637	0.646684	0.247047	0.000647812	chr1	14052489	PRDM2
cg10040748	0.410389	0.674743	0.264353	0.000647812	chr1	211431567	RCOR3
cg03247748	0.0820259	0.333383	0.251357	0.000649673	chr2	157254895
cg13611088	0.340553	0.797786	0.457233	0.00065114	chr2	204501958
cg12507869	0.101783	0.353207	0.251424	0.000655071	chr10	134358082	INPP5A
cg17331152	0.0369958	0.263958	0.226962	0.000655071	chr15	53022554
cg01172899	0.443127	0.705455	0.262328	0.000655071	chr2	230933751	SLC16A14
cg24668914	0.616721	0.868702	0.251982	0.000657316	chr15	101698890
cg02101832	0.422984	0.786068	0.363084	0.000659118	chr12	65069842	RASSF3
cg18810646	0.128631	0.474784	0.346154	0.000664076	chr7	99765805	GAL3ST4
cg18811498	0.311214	0.581278	0.270064	0.000664438	chr16	84122522	MBTPS1
cg16053585	0.541441	0.930306	0.388865	0.000664481	chr2	86266870	POLR1A
cg07926733	0.181324	0.398859	0.217535	0.000672449	chr2	74208590
cg16552066	0.103813	0.500439	0.396626	0.000676552	chr17	65430307	PITPNC1
cg12810503	0.0474589	0.28552	0.238061	0.0006782	chr7	150254026
cg10544587	0.0802075	0.573755	0.493548	0.000678987	chr4	15767735
cg23916802	0.160985	0.527142	0.366157	0.000678987	chr14	61813126	PRKCH
cg00501919	0.349484	0.571477	0.221993	0.000678987	chr6	31540750	LTA
cg01250643	0.104528	0.434262	0.329734	0.000678987	chr19	6482220	DENND1C
cg05728215	0.570539	0.773495	0.202956	0.000678987	chr9	130772196
cg19799762	0.12577	0.439001	0.313231	0.000678987	chr2	102755019	IL1R1
cg17094873	0.238427	0.727117	0.48869	0.000681843	chr19	42070487	CEACAM21
cg26491604	0.526464	0.743958	0.217493	0.000682014	chr17	46656864	HOXB4
cg15472145	0.075114	0.467788	0.392674	0.00068713	chr1	65294640	RAVER2
cg03229341	0.126022	0.353979	0.227956	0.000687132	chr17	58475819
cg06306219	0.161379	0.424175	0.262796	0.000687132	chr4	154075044	TRIM2
cg25558241	0.462348	0.759725	0.297377	0.000688308	chr7	73617764
cg00819895	0.156745	0.360153	0.203408	0.000689212	chr13	34361495
cg21198745	0.403123	0.766421	0.363298	0.000690133	chr1	66817885	PDE4B
cg25612698	0.229559	0.628565	0.399005	0.000690185	chr4	124538171
cg14070021	0.0786731	0.371599	0.292926	0.000690199	chr1	185536838	LINC01350
cg00885208	0.46569	0.88287	0.41718	0.000690199	chr15	70827566
cg18780769	0.0728011	0.282161	0.20936	0.000690504	chr3	194118985	GP5
cg20416821	0.17298	0.508024	0.335044	0.000691516	chr6	159112545	SYTL3
cg06168856	0.176251	0.667809	0.491558	0.000691516	chr12	113346982	OAS1
cg02696790	0.0769217	0.323778	0.246856	0.000691516	chr15	75250997	RPP25
cg08425278	0.435929	0.705558	0.26963	0.000692427	chr20	3780631	CDC25B
cg19799702	0.430743	0.805469	0.374727	0.000695637	chr7	2757342
cg09777775	0.054222	0.339321	0.285099	0.00069681	chr21	45336673	AGPAT3
cg10381071	0.200959	0.579361	0.378402	0.00069681	chr15	70391035	TLE3
cg12786697	0.378493	0.583335	0.204842	0.00069681	chr18	13052229	CEP192
cg16333438	0.231944	0.600157	0.368214	0.00069681	chr9	101821569	COL15A1
cg00942017	0.15782	0.453137	0.295317	0.000696963	chr15	76628062	ISL2
cg03333377	0.473315	0.72852	0.255206	0.000697197	chr11	93277841	C11orf75
cg00765676	0.0417452	0.335009	0.293264	0.000697515	chr1	55683373
cg13159693	0.612606	0.834371	0.221765	0.000697515	chr4	15779729	CD38
cg18906360	0.349493	0.622427	0.272934	0.000697515	chr14	60633047	DHRS7
cg04912784	0.141608	0.54929	0.407683	0.000701453	chr1	166877200
cg16989117	0.223973	0.537465	0.313491	0.000701453	chr1	40781907	COL9A2
cg02297801	0.176421	0.458945	0.282524	0.000703422	chr1	1710663	NADK
cg10271192	0.424014	0.663214	0.2392	0.000703422	chr2	63279645	OTX1
cg05614059	0.553787	0.846149	0.292362	0.00070636	chr14	52780386	PTGER2
cg20660171	0.0556488	0.302353	0.246704	0.000709888	chr2	43455046	ZFP36L2
cg10890155	0.0582097	0.442494	0.384284	0.00071065	chr9	134268646
cg23072086	0.0511594	0.346257	0.295097	0.000712386	chr1	21606767	ECE1
cg07548213	0.0961729	0.338159	0.241986	0.000712474	chr2	162271751	TBR1
cg06555928	0.178459	0.612527	0.434068	0.000712812	chr15	58920150	ADAM10
cg14360731	0.0463691	0.283771	0.237401	0.000716366	chr2	211036822	C2orf67
cg15052832	0.222547	0.616796	0.394249	0.000716874	chr16	304120	ITFG3
cg10073190	0.458074	0.676594	0.21852	0.000717388	chr20	50029339	NFATC2
cg07313596	0.0624512	0.337104	0.274653	0.000717388	chr1	236445868	ERO1B
cg23112326	0.0732636	0.311497	0.238233	0.000722009	chr10	8087098
cg20006715	0.348588	0.784324	0.435736	0.000724344	chr3	19975682	EFHB
cg20446912	0.413864	0.815793	0.401928	0.00072756	chr13	43040463
cg19910937	0.190494	0.437343	0.246849	0.00072756	chr4	128983807	LARP1B
cg12972164	0.0814657	0.559479	0.478013	0.00072756	chr18	21695725	TTC39C
cg09470059	0.0582456	0.460713	0.402468	0.00072756	chr1	182361507	GLUL
cg24358605	0.260348	0.645181	0.384834	0.000731497	chr4	77226891	STBD1
cg04811638	0.247556	0.578572	0.331016	0.000731497	chr8	42577254	CHRNB3
cg21904489	0.275955	0.499236	0.223281	0.000731497	chr3	119071213	CDGAP
cg01423911	0.425351	0.653454	0.228103	0.000737516	chr7	105751557	SYPL1
cg03847470	0.131251	0.388701	0.257451	0.000739253	chr11	128556580	FLI1
cg08022364	0.158554	0.551278	0.392724	0.000743337	chr12	110477306
cg09307468	0.0797858	0.401095	0.321309	0.000743578	chr6	144386093	PLAGL1
cg12801030	0.0880241	0.372686	0.284662	0.000744269	chr1	203297311
cg00813509	0.535828	0.847825	0.311997	0.00075058	chr12	124941317	NCOR2
cg04455867	0.422096	0.750075	0.327979	0.000750685	chr2	182236948	LOC101927156
cg22117188	0.569013	0.772691	0.203678	0.00075898	chr3	52347940
cg00442814	0.127922	0.36615	0.238228	0.000759042	chr8	81785326	ZNF704
cg06079564	0.303408	0.50503	0.201622	0.000760702	chr7	139468310	HIPK2
cg27013526	0.262772	0.487168	0.224396	0.000763214	chr14	61121516
cg06754420	0.256671	0.54952	0.292849	0.000767221	chr8	131218086	ASAP1
cg24858958	0.550972	0.772991	0.222018	0.000768395	chr11	9779229	LOC440028
cg18047221	0.47591	0.926903	0.450993	0.000768764	chr3	177167606	LINC00578
cg25988214	0.301037	0.562283	0.261247	0.00077033	chr17	79265759	SLC38A10
cg23135706	0.572666	0.837264	0.264598	0.00077033	chr6	170467728
cg13588073	0.108374	0.370854	0.26248	0.000770438	chr7	151330288	PRKAG2
cg03647767	0.0675235	0.316472	0.248949	0.00077316	chr10	65001884	JMJD1C
cg18338046	0.228877	0.832218	0.603341	0.000779172	chr5	133452188	TCF7
cg10215401	0.319706	0.788979	0.469273	0.000785173	chr8	131058332
cg20138749	0.0680476	0.343308	0.27526	0.000785173	chr1	1370013	VWA1
cg12947395	0.570173	0.904409	0.334236	0.000786599	chr8	134310553	NDRG1
cg00765922	0.0751969	0.385857	0.31066	0.000786599	chr1	156626839	BCAN
cg03000848	0.659515	0.926481	0.266966	0.000786902	chr16	396164	AXIN1
cg24325991	0.19665	0.516603	0.319953	0.000787897	chr1	184943911	FAM129A
cg04479203	0.540584	0.877567	0.336983	0.000791212	chr8	61823106
cg22463795	0.0777029	0.374118	0.296415	0.000793278	chr19	13215292
cg08730348	0.0983869	0.30089	0.202503	0.000794262	chr16	31214307	PYCARD
cg18403792	0.159441	0.38966	0.230219	0.000794906	chr5	87963489	LOC645323
cg21138405	0.330514	0.567396	0.236882	0.000797213	chr5	131827807	IRF1
cg26745882	0.178954	0.427829	0.248875	0.00080186	chr18	13372298	LDLRAD4
cg13231392	0.28174	0.562114	0.280374	0.00080186	chr8	101956521	YWHAZ
cg06100756	0.470002	0.818647	0.348644	0.000802026	chr17	43221575
cg17406359	0.353426	0.707401	0.353975	0.000806733	chr21	45773189	TRPM2
cg14353998	0.231385	0.462666	0.231282	0.000806733	chr12	121477219	OASL
cg04211581	0.1501	0.483629	0.333528	0.000810314	chr6	152011656	ESR1
cg06943751	0.13979	0.840556	0.700766	0.000810657	chr6	154566747	OPRM1
cg26176214	0.269975	0.700687	0.430712	0.000811555	chr2	240217384	HDAC4
cg01924952	0.315147	0.679093	0.363946	0.000811687	chr2	8627933
cg02680314	0.30566	0.550773	0.245113	0.000815578	chr16	3097387	MMP25
cg06871497	0.0742861	0.369303	0.295016	0.000815578	chr19	2087708	MOB3A
cg10705617	0.472428	0.819363	0.346934	0.000815578	chr7	23933687
cg07091793	0.478136	0.74962	0.271483	0.000815578	chr10	6362483
cg24703661	0.368968	0.749555	0.380587	0.000820069	chr19	42381258	CD79A
cg01194310	0.345852	0.828951	0.483099	0.000820374	chr5	133463984	TCF7
cg04293307	0.271139	0.725464	0.454325	0.000820717	chr17	63553581	AXIN2
cg17410825	0.150035	0.56569	0.415655	0.000820798	chr5	76451461
cg11059483	0.0780714	0.310693	0.232622	0.000825068	chr14	64760864	ESR2
cg03158949	0.478836	0.763097	0.284261	0.000825068	chr16	10359864
cg05550420	0.0527136	0.321942	0.269228	0.000825714	chr11	6668214	DCHS1
cg25065535	0.103024	0.442814	0.33979	0.000825714	chr4	123374885	IL2
cg12762413	0.665593	0.868779	0.203187	0.000825714	chr1	228873420	RHOU
cg04235146	0.0936464	0.361037	0.267391	0.000826625	chr12	110718311	ATP2A2
cg26723048	0.552064	0.77025	0.218186	0.000830186	chr3	36910475	TRANK1
cg15490565	0.0651516	0.330729	0.265577	0.000835295	chr15	67390907	SMAD3
cg21529477	0.528378	0.767036	0.238658	0.000839206	chr11	1892092	LSP1
cg05255351	0.614629	0.879562	0.264933	0.000840877	chr5	1503979	LPCAT1
cg02264319	0.29872	0.577514	0.278794	0.000840993	chr12	9144474	KLRG1
cg04948284	0.378954	0.689453	0.310499	0.000848813	chr11	65313608	LTBP3
cg02379618	0.700595	0.903386	0.202791	0.000848833	chr19	1076114	HMHA1
cg27060295	0.116738	0.646473	0.529734	0.000851203	chr7	8171773	ICA1
cg06169590	0.13818	0.356376	0.218195	0.000853148	chr2	43455088	ZFP36L2
cg12726213	0.386482	0.757659	0.371177	0.000853148	chr8	87368021	WWP1
cg17125990	0.448407	0.709069	0.260661	0.000853323	chr15	75470777
cg10319399	0.0603742	0.298101	0.237727	0.000854645	chr8	145018285	PLEC1
cg00395063	0.324825	0.554645	0.229819	0.000854645	chr11	120210293	ARHGEF12
cg08080195	0.0629802	0.294268	0.231288	0.000854673	chr2	37875836	CDC42EP3
cg21158502	0.129725	0.492325	0.3626	0.000859205	chr5	74348187
cg10079307	0.208047	0.409159	0.201113	0.000860882	chr1	185643427
cg01468514	0.110132	0.322914	0.212782	0.000866194	chr5	10563358	ANKRD33B
cg17252620	0.103393	0.415697	0.312304	0.000867127	chr17	36125170
cg05350058	0.0727464	0.444144	0.371397	0.000867127	chr13	50893872	DLEU1
cg13213594	0.0902103	0.346802	0.256592	0.000867127	chr5	115471173	COMMD10
cg14359824	0.12085	0.447155	0.326306	0.000867127	chr9	72435533	C9orf135
cg24879825	0.349643	0.609667	0.260023	0.000867883	chr18	3252175	MYL12A
cg17540080	0.532031	0.82233	0.290299	0.000867883	chr15	87174526	AGBL1
cg14420982	0.0746739	0.335695	0.261021	0.000867883	chr9	80647609	GNAQ
cg03388409	0.621662	0.891352	0.26969	0.000874412	chr1	224014120	TP53BP2
cg15542342	0.0734636	0.341795	0.268332	0.000876346	chr10	102278639	SEC31B
cg05349845	0.49427	0.717191	0.222921	0.000877107	chr10	64194153	ZNF365
cg13645565	0.116218	0.328819	0.212601	0.000877107	chr16	66959579	RRAD
cg26227484	0.141504	0.35082	0.209316	0.000877107	chr1	192777455	RGS2
cg16597391	0.380582	0.658569	0.277987	0.000877128	chr14	102172115
cg17372941	0.288389	0.513947	0.225559	0.000878827	chr17	43222115
cg07619953	0.537538	0.743637	0.206098	0.000878827	chr18	59991758	TNFRSF11A
cg03657448	0.18212	0.434256	0.252136	0.000878827	chr2	28143533	BRE
cg20791712	0.213782	0.469088	0.255306	0.000878827	chr2	10469745	HPCAL1
cg05483076	0.242116	0.497385	0.255269	0.000883335	chr5	74347539
cg15991104	0.257537	0.505615	0.248078	0.000883372	chr6	88407390	AKIRIN2
cg15294607	0.175265	0.393272	0.218007	0.000886585	chr2	28613033
cg26794191	0.134373	0.491215	0.356842	0.000887404	chr20	32657180	RALY
cg19369993	0.506057	0.706603	0.200545	0.000894672	chr17	74240396
cg03382553	0.509044	0.718237	0.209192	0.000896039	chr4	174089064	GALNT7
cg26851805	0.0574634	0.578624	0.52116	0.0008982	chr1	55683355
cg11993832	0.0802535	0.353665	0.273412	0.000899335	chr16	29758009	C16orf54
cg03910874	0.388586	0.614871	0.226285	0.000900415	chr6	209712
cg04303112	0.386229	0.627979	0.24175	0.000906512	chr3	72397491
cg14750778	0.149892	0.612141	0.462248	0.000907055	chr17	26899428	PIGS
cg03771282	0.200369	0.421798	0.221429	0.000907635	chr2	198062750	ANKRD44
cg24956829	0.112599	0.318343	0.205744	0.000910255	chr11	76397657	GUCY2EP
cg12124543	0.580659	0.872174	0.291515	0.000916768	chr11	48001298	PTPRJ
cg22210251	0.272599	0.676578	0.403979	0.000917745	chr11	35088518
cg00702126	0.216657	0.430015	0.213358	0.000919212	chr1	1369793	VWA1
cg23999078	0.413673	0.793497	0.379824	0.000919212	chr6	158314486	SNX9
cg04379348	0.291549	0.549878	0.258329	0.000919212	chr19	46318762	RSPH6A
cg03679637	0.187134	0.441647	0.254513	0.000919596	chr7	128777595
cg26315894	0.460065	0.721516	0.261451	0.000921848	chr16	88766506	RNF166
cg25060738	0.0902854	0.554768	0.464483	0.000921848	chr6	108108559	SCML4
cg23032427	0.629556	0.882962	0.253406	0.000923437	chr15	76635953
cg22398783	0.652134	0.88888	0.236745	0.000923437	chr9	93880106
cg15981626	0.471982	0.895373	0.423391	0.000923437	chr3	71355303	FOXP1
cg24651977	0.109462	0.343497	0.234036	0.000923437	chr4	37978758	TBC1D1
cg08260891	0.34022	0.616811	0.276592	0.000927923	chr20	44518802	CTSA
cg06352867	0.649082	0.859066	0.209983	0.000927923	chr5	90577426
cg07790960	0.523217	0.883734	0.360517	0.000932588	chr1	12109773
cg27433713	0.0518253	0.259949	0.208124	0.000932837	chr14	24836088	NFATC4
cg12232388	0.0890752	0.505716	0.416641	0.000934936	chr12	125027851
cg15689991	0.163608	0.373282	0.209674	0.000934936	chr12	65019329	RASSF3
cg03277560	0.41483	0.643506	0.228675	0.000941835	chr9	102587494	NR4A3
cg22338587	0.230213	0.470802	0.240589	0.000943564	chr2	99386449	LOC101927070
cg18693627	0.0847972	0.301018	0.216221	0.000944216	chr7	2551247	LFNG
cg09849405	0.0773026	0.280447	0.203144	0.000944216	chr16	66612955	CMTM1
cg23336905	0.159195	0.598117	0.438923	0.000944216	chr5	35803436	SPEF2
cg00890658	0.202257	0.480622	0.278365	0.000944216	chr8	59562450	NSMAF
cg12626076	0.548811	0.822913	0.274103	0.000944216	chr15	92399195	SLCO3A1
cg16247264	0.488622	0.890077	0.401455	0.000947868	chr1	206942346	IL10
cg02250200	0.384087	0.668993	0.284906	0.000947868	chr2	198165061	ANKRD44-IT1
cg16747922	0.137237	0.507451	0.370214	0.000947868	chr4	2415950	ZFYVE28
cg03978421	0.0304453	0.376025	0.34558	0.000947868	chr15	80351213	ZFAND6
cg07828121	0.236397	0.532788	0.29639	0.000947868	chr21	43607978
cg20428033	0.301286	0.528439	0.227153	0.000947868	chr2	241562584
cg08314300	0.518461	0.718619	0.200157	0.000948253	chr2	162278173	TBR1
cg17737621	0.180396	0.393868	0.213473	0.00095392	chr20	21372480
cg25619314	0.200747	0.475875	0.275128	0.00095603	chr13	114833892	RASA3
cg13326482	0.0396071	0.329649	0.290042	0.000956641	chr4	84141014
cg07416124	0.311053	0.525145	0.214092	0.000956641	chr14	30991682
cg01007872	0.0959548	0.563976	0.468021	0.000956641	chr6	158185915
cg04993276	0.181268	0.553257	0.371989	0.000956641	chr1	65730339	DNAJC6
cg25368836	0.229177	0.553766	0.324589	0.000956641	chr1	235462326	ARID4B
cg10270798	0.525179	0.802355	0.277176	0.000956641	chr10	14598238	FAM107B
cg06498232	0.0679024	0.319012	0.251109	0.000956641	chr3	72227063
cg06909274	0.491508	0.861425	0.369917	0.000959322	chr1	226916100	ITPKB
cg23250889	0.30471	0.76742	0.462711	0.000959981	chr16	57300908	PLLP
cg01367992	0.123557	0.498699	0.375141	0.000959981	chr1	160766535	LY9
cg14136698	0.44182	0.75919	0.31737	0.000960306	chr16	85342729
cg14104036	0.153998	0.379014	0.225016	0.000961637	chr4	154266957	MND1
cg06175418	0.208194	0.784096	0.575902	0.000964272	chr5	133453774	TCF7
cg05643188	0.49315	0.770644	0.277495	0.000964272	chr1	197873430	C1orf53
cg15425253	0.312464	0.600119	0.287655	0.000964272	chr3	184191003
cg14234776	0.480237	0.789748	0.309511	0.000964272	chr14	91814894	CCDC88C
cg25500196	0.135019	0.40542	0.270401	0.000964272	chr17	40464780
cg18131141	0.0491738	0.267453	0.218279	0.000964272	chr1	36043002	TFAP2E
cg20408276	0.647586	0.861804	0.214218	0.000967266	chr2	38300586	CYP1B1
cg01829436	0.651855	0.860317	0.208463	0.000976224	chr6	106582496
cg13415831	0.0538921	0.282282	0.22839	0.000976626	chr9	92137791
cg25221092	0.200776	0.551275	0.350499	0.000976764	chr18	20811800	CABLES1
cg18345115	0.120182	0.489008	0.368826	0.000976764	chr19	10541478	PDE4A
cg26118435	0.459788	0.668096	0.208308	0.000976774	chr2	161350826	RBMS1
cg03227963	0.613636	0.8757	0.262065	0.000976774	chr5	74354835
cg21818126	0.128108	0.529018	0.40091	0.000978842	chr1	223422132	SUSD4
cg20569672	0.148289	0.383924	0.235635	0.000980848	chr17	1388099	MYO1C
cg18234452	0.293665	0.51172	0.218055	0.000981925	chr12	54943709	PDE1B
cg06307913	0.450774	0.777468	0.326693	0.000983095	chr4	81118794	PRDM8
cg00795248	0.127274	0.348245	0.220971	0.000983282	chr1	197888305	LHX9
cg20272979	0.0444309	0.406341	0.36191	0.000983282	chr15	41787780	ITPKA
cg04140048	0.234133	0.505066	0.270933	0.000983282	chr10	90038832	RNLS
cg27069194	0.487809	0.746776	0.258968	0.000983282	chr16	3687202
cg09189780	0.0577457	0.560833	0.503088	0.000987896	chr3	141205007	RASA2
cg11449005	0.546924	0.771259	0.224335	0.000990155	chr6	44032156	LOC101929705
cg02855207	0.398522	0.741737	0.343215	0.00099098	chr11	73087016	RELT
cg10936879	0.383391	0.598359	0.214968	0.000994205	chr10	74397277
cg10141008	0.0313709	0.408682	0.377311	0.000994205	chr13	74862034
cg19656282	0.148728	0.408099	0.259371	0.0010007	chr2	74742786	TLX2
cg19736608	0.188692	0.429692	0.241	0.0010137	chr4	47840050	CORIN
cg05347379	0.243864	0.571528	0.327664	0.0010137	chr1	65681585	AK4
cg05583717	0.252145	0.526456	0.274311	0.00101373	chr17	28049612	SSH2
cg06959284	0.108241	0.313185	0.204944	0.00101437	chr2	12642144	LOC100506457
cg25273875	0.243179	0.561238	0.318058	0.00101441	chr14	100538074	EVL
cg14693258	0.114195	0.379821	0.265626	0.00101724	chr7	77045902	GSAP
cg08352268	0.121582	0.419262	0.29768	0.00101724	chr17	6947337	SLC16A11
cg16353006	0.07732	0.284967	0.207647	0.00102093	chr1	197882469	LHX9
cg18481222	0.293742	0.600056	0.306314	0.00102093	chr14	55321129	GCH1
cg17137562	0.171044	0.380413	0.209368	0.00102339	chr9	36143401	GLIPR2
cg27511678	0.30301	0.554632	0.251622	0.00102339	chr18	48721148	MEX3C
cg26621748	0.496719	0.707826	0.211107	0.00102339	chr11	122753109	C11orf63
cg18457394	0.452438	0.772444	0.320006	0.00102339	chr2	235371126
cg03647079	0.254066	0.526398	0.272332	0.00102339	chr9	96975897
cg26480862	0.196123	0.54259	0.346467	0.00102339	chr22	28839667	TTC28
cg01891736	0.247641	0.484473	0.236832	0.00102339	chr16	11655159	LITAF
cg05963821	0.147791	0.504547	0.356757	0.00102339	chr3	115377939	GAP43
cg02579509	0.581776	0.794285	0.212509	0.00102361	chr7	107302712	LOC286002
cg24405951	0.630658	0.865506	0.234848	0.00102361	chr1	19337477
cg21977218	0.519064	0.863	0.343935	0.00102361	chr5	65443428	SFRS12
cg04939026	0.358218	0.562603	0.204385	0.00102361	chr7	25898446
cg20506347	0.340565	0.704151	0.363587	0.00102446	chr3	71355161	FOXP1
cg15371427	0.166482	0.431027	0.264545	0.00102603	chr9	35691310	TPM2
cg13301618	0.538432	0.749286	0.210853	0.00102789	chr20	49745844
cg20783784	0.104292	0.350145	0.245854	0.00103073	chr1	116917582	ATP1A1
cg03385667	0.180607	0.448256	0.267649	0.00103235	chr12	3979037	PARP11
cg18743658	0.358229	0.626137	0.267908	0.00103235	chr16	67199335	HSF4
cg20923885	0.499321	0.805553	0.306232	0.0010336	chr17	75473610	2009-09-01
cg24437535	0.423154	0.628797	0.205643	0.00103504	chr1	150121441	PLEKHO1
cg16982637	0.593198	0.797826	0.204628	0.00103618	chr10	82283626
cg00038503	0.116229	0.583029	0.4668	0.00103735	chr4	122060992	TNIP3
cg12803296	0.568649	0.777962	0.209314	0.00104432	chr12	52652771
cg17834632	0.464993	0.700835	0.235841	0.00104432	chr17	81039747	METRNL
cg14936194	0.236339	0.540849	0.30451	0.00104432	chr2	216949469	TMEM169
cg02183170	0.200577	0.52491	0.324333	0.00104437	chr14	55595698	LGALS3
cg18749015	0.137885	0.365088	0.227203	0.00104534	chr6	45631363
cg09307644	0.27477	0.548692	0.273922	0.00104548	chr3	101899213
cg24550010	0.294155	0.705803	0.411649	0.00105055	chr1	65731107	DNAJC6
cg05441768	0.204282	0.521215	0.316933	0.00105055	chr12	57619401	NXPH4
cg22654444	0.592962	0.827855	0.234893	0.0010511	chr3	101645577
cg10640333	0.172198	0.4731	0.300902	0.00105195	chr2	63280625	OTX1
cg07598385	0.622245	0.82826	0.206015	0.00105325	chr16	88566483	ZFPM1
cg05988358	0.280605	0.606225	0.32562	0.00105346	chr10	74082489
cg17709804	0.198302	0.643153	0.444851	0.00105346	chr11	128555749
cg25940517	0.1047	0.695743	0.591044	0.00105543	chr12	113645509	IQCD
cg15295469	0.51248	0.752303	0.239823	0.00105668	chr17	37080300
cg08010531	0.291575	0.640583	0.349008	0.00105722	chr13	99857707	UBAC2
cg21243269	0.556172	0.864962	0.30879	0.00105865	chr16	57157904	CPNE2
cg16800968	0.0897716	0.346093	0.256321	0.0010602	chr16	67199675	HSF4
cg08242032	0.0687495	0.268977	0.200228	0.0010611	chr13	20693416
cg22529817	0.510637	0.844625	0.333988	0.00106333	chr20	17919610
cg13646708	0.218369	0.648646	0.430276	0.0010643	chr11	102447295
cg17351876	0.506637	0.809537	0.3029	0.0010746	chr1	205202574	TMCC2
cg27651321	0.418887	0.686623	0.267736	0.00107652	chr1	226844411	ITPKB-IT1
cg10520964	0.139197	0.360785	0.221587	0.00107652	chr13	27868490
cg05856283	0.393337	0.613471	0.220135	0.00107935	chr20	35924996	MANBAL
cg23637124	0.0924466	0.375569	0.283123	0.00107991	chr15	49255455	SHC4
cg20706070	0.201543	0.625373	0.42383	0.0010804	chr6	112035786	FYN
cg00027637	0.100978	0.530657	0.429679	0.0010804	chr1	226900521	ITPKB
cg01371498	0.104046	0.479937	0.375891	0.00108602	chr15	49255686	SHC4
cg13782781	0.0503142	0.252592	0.202277	0.00108627	chr14	65006359	HSPA2
cg11734620	0.191713	0.445301	0.253588	0.00108867	chr11	10471687	AMPD3
cg16700000	0.133857	0.383317	0.24946	0.00108904	chr3	27756844
cg25345365	0.574131	0.844947	0.270816	0.00109349	chr11	114050114	ZBTB16
cg25128949	0.0987293	0.558918	0.460188	0.00109349	chr2	10470142	HPCAL1
cg10765495	0.206058	0.431604	0.225546	0.00109349	chr14	24836491	NFATC4
cg11648594	0.0478442	0.25953	0.211686	0.00109349	chr1	1566860	MMP23A
cg08759026	0.438927	0.716833	0.277906	0.00109669	chr11	69061454	MYEOV
cg17839226	0.135829	0.354639	0.21881	0.00110333	chr1	225665763
cg08201392	0.0521463	0.362759	0.310613	0.00110716	chr5	168040217
cg22490695	0.294278	0.517824	0.223546	0.00111139	chr16	31271240	ITGAM
cg24970289	0.703342	0.909244	0.205902	0.00111473	chr8	74261463	RDH10-AS1
cg23847109	0.15726	0.365414	0.208154	0.00111473	chr1	40783060	COL9A2
cg09882672	0.624726	0.829493	0.204766	0.00111473	chr15	75250543	RPP25
cg22042546	0.491065	0.877838	0.386773	0.00111473	chr1	27050491	ARID1A
cg24211550	0.637771	0.847353	0.209582	0.00111473	chr17	38758156
cg00955249	0.563831	0.891329	0.327498	0.0011156	chr6	24839365	FAM65B
cg12075498	0.256925	0.545715	0.288789	0.0011156	chr1	65428216	JAK1
cg05211768	0.270363	0.563926	0.293564	0.00111574	chr15	91427848	FES
cg14117392	0.607826	0.901196	0.29337	0.00112412	chr5	139017942
cg25648622	0.16963	0.458974	0.289344	0.00112637	chr1	226054015	TMEM63A
cg12049174	0.0461886	0.300987	0.254798	0.00112637	chr17	37055904	LASP1
cg18280507	0.484038	0.735861	0.251824	0.00112637	chr7	107332438	SLC26A4
cg17782974	0.315071	0.711763	0.396692	0.00113153	chr10	104406990	TRIM8
cg06125962	0.101708	0.364064	0.262356	0.00113382	chr10	81205943	ZCCHC24
cg09235539	0.290744	0.549281	0.258538	0.00113462	chr1	65730481	DNAJC6
cg12141056	0.257792	0.581423	0.32363	0.00113532	chr1	184944785	FAM129A
cg21796547	0.313722	0.53395	0.220228	0.00113695	chr14	73705457	PAPLN
cg00008671	0.194145	0.503396	0.309251	0.00113695	chr10	86087961	FAM190B
cg16952973	0.119509	0.456851	0.337342	0.00113936	chr12	4253206
cg12458763	0.288494	0.732728	0.444234	0.00113991	chr3	46410171	CCR5
cg17926647	0.493045	0.881699	0.388654	0.00114064	chr1	226910154	ITPKB
cg18329418	0.185173	0.507897	0.322724	0.00114237	chr13	74423619	KLF12
cg10546814	0.0405553	0.357547	0.316992	0.00114471	chr11	102347727
cg16196663	0.490646	0.84712	0.356474	0.00114659	chr3	15404322
cg02387618	0.388847	0.875581	0.486734	0.00114754	chr5	133453480	TCF7
cg10154812	0.288034	0.689365	0.401332	0.00114776	chr5	80253900
cg07011163	0.183517	0.392928	0.209411	0.00115273	chr17	6947325	SLC16A11
cg17355385	0.0418057	0.316093	0.274287	0.00115274	chr20	62368837	LIME1
cg17137500	0.0532112	0.397256	0.344044	0.00115547	chr2	25557120	DNMT3A
cg00814597	0.0709399	0.299492	0.228553	0.0011588	chr6	144386148	PLAGL1
cg15021238	0.279667	0.567083	0.287416	0.0011588	chr2	173305865	ITGA6
cg17120594	0.36266	0.674315	0.311655	0.00116409	chr3	46410251	CCR5
cg15911978	0.081939	0.569143	0.487204	0.00116502	chr1	246119774	SMYD3
cg23138162	0.201828	0.587835	0.386006	0.00116502	chr20	25466681	NINL
cg13700939	0.611656	0.871015	0.259359	0.00116689	chr2	128166166
cg01165615	0.415535	0.896799	0.481264	0.00116691	chr3	71355299	FOXP1
cg02747614	0.0828849	0.343334	0.260449	0.00116691	chr17	75402084	2009-09-01
cg09288273	0.479087	0.681415	0.202327	0.00118019	chr5	156886816	NIPAL4
cg19090861	0.342111	0.550845	0.208733	0.00118654	chr11	66085958	CD248
cg03242471	0.221013	0.579488	0.358475	0.00118851	chr2	8627966
cg26312998	0.287295	0.594726	0.307431	0.00119222	chr6	43337775	ZNF318
cg04944125	0.377363	0.728319	0.350956	0.00119686	chr2	106451609	NCK2
cg27416749	0.0159588	0.238635	0.222676	0.00120155	chr17	49008786
cg19720186	0.213205	0.453129	0.239924	0.00120576	chr7	17015614
cg16488021	0.0822533	0.308379	0.226126	0.00120576	chr16	89182099	ACSF3
cg16436711	0.327848	0.600121	0.272273	0.00120795	chr6	27173574
cg26689780	0.493724	0.728328	0.234604	0.00120818	chr4	10079554	WDR1
cg00254470	0.439245	0.643055	0.203809	0.00120818	chr8	129006087	PVT1
cg26215406	0.422612	0.689865	0.267253	0.00121219	chr3	182972625	MCF2L2
cg21282997	0.313824	0.737615	0.42379	0.0012122	chr2	103035835	IL18RAP
cg25684349	0.201129	0.486573	0.285444	0.0012122	chr12	107725084	BTBD11
cg14170423	0.105667	0.372422	0.266755	0.0012125	chr11	64513809	RASGRP2
cg15198751	0.0596235	0.458498	0.398874	0.00121324	chr1	55683337
cg12181407	0.0818847	0.29285	0.210966	0.00121577	chr5	54052513
cg20198627	0.618282	0.872699	0.254417	0.00121807	chr21	34672140
cg20904475	0.482605	0.766453	0.283848	0.00121948	chr8	61823027
cg25943763	0.38172	0.878984	0.497264	0.00122459	chr1	226884962	ITPKB
cg23851415	0.417777	0.764757	0.34698	0.00122466	chr4	109031545	LEF1
cg05010058	0.145985	0.364657	0.218672	0.0012262	chr2	65284262	CEP68
cg20519581	0.64714	0.859269	0.212129	0.0012262	chr20	48959844
cg20043943	0.166022	0.456585	0.290563	0.0012262	chr15	101691723
cg11497377	0.319585	0.521802	0.202217	0.00122734	chr5	65465543	SFRS12
cg22597383	0.137739	0.421442	0.283703	0.00122839	chr10	79731176
cg01529253	0.102705	0.326558	0.223853	0.0012364	chr17	36125168
cg15108590	0.125789	0.376654	0.250865	0.00124112	chr21	44494906	CBS
cg22453435	0.299357	0.765054	0.465697	0.00124225	chr4	38667430	FLJ13197
cg23577948	0.383769	0.602696	0.218927	0.00124225	chr5	132148666	SOWAHA
cg24475990	0.371839	0.610073	0.238234	0.00124225	chr7	6476274	DAGLB
cg10212605	0.297568	0.665868	0.3683	0.00124261	chr14	100872965	WDR25
cg15747256	0.220617	0.470767	0.250151	0.0012454	chr4	82426691
cg13076726	0.064949	0.336927	0.271978	0.0012454	chr5	60626403
cg06639093	0.0576677	0.310073	0.252405	0.0012454	chr11	72854316	FCHSD2
cg05865911	0.269801	0.619412	0.349611	0.00124757	chr4	106066844	TET2
cg17472428	0.126376	0.348986	0.222611	0.00124759	chr17	1160169
cg22196750	0.108031	0.519251	0.41122	0.00125002	chr5	96309629	LNPEP
cg07645296	0.554042	0.795923	0.241881	0.00125002	chr12	26987065	ITPR2
cg03380960	0.151501	0.539968	0.388468	0.00125012	chr10	126325408	FAM53B
cg12868424	0.140576	0.412644	0.272069	0.00125156	chr15	41806034	LTK
cg10772489	0.11549	0.421711	0.306221	0.00125156	chr17	36105210	HNF1B
cg03599009	0.20048	0.546432	0.345952	0.00125687	chr17	38501491	RARA
cg10398799	0.165616	0.379672	0.214056	0.00126048	chr10	32636781	EPC1
cg01566170	0.57317	0.813724	0.240555	0.00126128	chr1	223899746	CAPN2
cg12426802	0.051255	0.292536	0.241281	0.00126654	chr1	25175293
cg08190928	0.110918	0.44048	0.329562	0.00126802	chr6	106433985
cg09747182	0.101353	0.441035	0.339682	0.00126864	chr16	17543363	XYLT1
cg05681076	0.115373	0.451584	0.336211	0.0012698	chr5	175066987
cg26108593	0.04419	0.247476	0.203286	0.00128224	chr13	50570547	TRIM13
cg03444495	0.0579504	0.361101	0.303151	0.00128483	chr10	6342269
cg10737521	0.1234	0.434193	0.310793	0.00128483	chr5	179335243	TBC1D9B
cg11738543	0.193735	0.491469	0.297734	0.00128591	chr12	93967225	SOCS2
cg22055129	0.586309	0.873524	0.287214	0.00128753	chr3	17067501	PLCL2
cg08359236	0.655982	0.859437	0.203455	0.00128753	chr8	56793447	LYN
cg13390113	0.248427	0.567598	0.319171	0.00128843	chr1	26186630	AUNIP
cg10024583	0.22517	0.692759	0.467588	0.00129101	chr17	45772800	TBKBP1
cg14981883	0.192219	0.581553	0.389334	0.0012936	chr10	8084742
cg21327712	0.495028	0.907174	0.412145	0.0012936	chr1	111744503	DENND2D
cg18064468	0.498776	0.784939	0.286162	0.00129553	chr17	46570458
cg25836955	0.12812	0.429586	0.301466	0.001297	chr22	39269159	CBX6
cg18385254	0.120445	0.336203	0.215757	0.00130064	chr18	77724395	HSBP1L1
cg08320659	0.0669116	0.314926	0.248015	0.00130065	chr6	26088202	HFE
cg23931558	0.0866838	0.526764	0.44008	0.00130128	chr1	26126460	SEPN1
cg14879451	0.403122	0.61207	0.208948	0.00130831	chr2	162107684	LOC101929512
cg23434468	0.213797	0.494416	0.280618	0.00130831	chr6	109245348	ARMC2-AS1
cg00030290	0.364819	0.729699	0.36488	0.00130831	chr2	8717173	LOC101929567
cg07199562	0.365753	0.614291	0.248539	0.00131027	chr3	12648788	RAF1
cg09400236	0.486492	0.825913	0.339421	0.00131027	chr10	126360266	FAM53B
cg09012560	0.178175	0.468873	0.290698	0.00131412	chr8	126938202	LINC00861
cg13800769	0.15759	0.479529	0.321938	0.00131498	chr12	4916913	KCNA6
cg00121914	0.575515	0.807177	0.231662	0.00131572	chr16	11403912
cg16655240	0.135967	0.471195	0.335228	0.00132197	chr20	32857072	ASIP
cg05931177	0.193256	0.521733	0.328477	0.00132481	chr17	73333529	GRB2
cg08307030	0.13873	0.432008	0.293279	0.00132626	chr15	76634380	ISL2
cg12718985	0.183814	0.445069	0.261255	0.0013366	chr2	139273777	SPOPL
cg26144437	0.166843	0.423471	0.256627	0.0013375	chr1	145474469	ANKRD34A
cg03302259	0.0551141	0.339978	0.284864	0.0013375	chr19	11689855	ACP5
cg27125645	0.0416333	0.358209	0.316576	0.00133979	chr12	124246434	DNAH10
cg01886647	0.110583	0.561808	0.451225	0.001343	chr1	182686100
cg07340007	0.400607	0.626234	0.225627	0.00134416	chr13	99103124	STK24
cg05760918	0.421543	0.635124	0.213581	0.00134691	chr12	123752851	CDK2AP1
cg02870222	0.108179	0.552327	0.444148	0.00134962	chr5	114938179	TICAM2
cg07803479	0.0822616	0.470685	0.388424	0.00135476	chr5	71528624	MRPS27
cg16204675	0.503956	0.71187	0.207914	0.00135476	chr4	2939149	NOP14-AS1
cg06433693	0.282128	0.615017	0.332889	0.00135545	chr20	45608040	EYA2
cg06758649	0.0687437	0.326244	0.2575	0.00135913	chr12	107381105	MTERFD3
cg04710526	0.649345	0.895403	0.246058	0.00136669	chr12	835793
cg01103387	0.128611	0.416198	0.287586	0.00136673	chr2	38301143	CYP1B1
cg09558509	0.627064	0.874612	0.247548	0.00137605	chr17	27939837	ANKRD13B
cg13343687	0.246841	0.558622	0.311781	0.00138246	chr3	49843809	UBA7
cg27608747	0.225262	0.516187	0.290925	0.00138723	chr17	72732854	RAB37
cg19709468	0.0824982	0.340306	0.257808	0.00138902	chr20	21082942
cg12709196	0.0751447	0.309962	0.234817	0.00138904	chr1	26616481	UBXN11
cg06068897	0.0783135	0.393714	0.3154	0.00138904	chr21	45577667
cg09709474	0.302446	0.58774	0.285294	0.0013936	chr3	27674069
cg07377422	0.362711	0.911298	0.548587	0.00139394	chr19	46318633	RSPH6A
cg02553663	0.0356139	0.268035	0.232421	0.00139515	chr17	80291775	SECTM1
cg14534871	0.414353	0.682697	0.268344	0.00139515	chr6	110881865
cg15123562	0.251957	0.473063	0.221106	0.00139515	chr6	44044507
cg15565234	0.251207	0.564498	0.313291	0.00139517	chr10	30338072	KIAA1462
cg22519017	0.0687954	0.296313	0.227518	0.00140215	chr20	62371961	SLC2A4RG
cg09742918	0.0526075	0.326656	0.274048	0.00140256	chr22	39570729
cg06095752	0.574976	0.82337	0.248394	0.00140256	chr2	102313242	MAP4K4
cg23181356	0.40564	0.756008	0.350368	0.00140618	chr6	106764021	ATG5
cg16934595	0.576231	0.844989	0.268758	0.00140834	chr2	55226499	RTN4
cg13692437	0.628921	0.8817	0.252779	0.00141	chr4	15767050
cg12467416	0.476465	0.752294	0.275829	0.0014116	chr17	75361975	2009-09-01
cg07001857	0.390668	0.642871	0.252203	0.00141233	chr14	55745250	FBXO34
cg24593688	0.0549411	0.295842	0.240901	0.00141233	chr13	45885599
cg08621447	0.196223	0.462003	0.26578	0.00142286	chr2	203036147
cg07103722	0.20977	0.529879	0.320108	0.00142352	chr6	31370532	MICA
cg00496606	0.0584259	0.291758	0.233332	0.00142685	chr22	50246520	ZBED4
cg13126552	0.48618	0.706675	0.220495	0.00142969	chr3	52351599	DNAH1
cg21283066	0.389277	0.613455	0.224178	0.00143702	chr6	100615670
cg17036007	0.445158	0.677889	0.23273	0.00143815	chr1	156460747	MEF2D
cg05177459	0.269173	0.479855	0.210682	0.00144286	chr1	85464290	MCOLN2
cg08489942	0.0618207	0.303941	0.242121	0.00144286	chr10	50012872	WDFY4
cg06974249	0.277391	0.573298	0.295908	0.0014572	chr9	1872053
cg02202169	0.198852	0.55395	0.355097	0.0014572	chr13	41241867	FOXO1
cg09214447	0.229471	0.439469	0.209999	0.00146187	chr1	27049744	ARID1A
cg04318494	0.562936	0.767552	0.204616	0.00146543	chr11	64640770	EHD1
cg04597449	0.378113	0.588156	0.210043	0.00146761	chr5	94955575	GPR150
cg24613601	0.191556	0.57459	0.383033	0.00147288	chr20	52556669
cg25805675	0.0538689	0.298914	0.245045	0.00148481	chr20	47435069	PREX1
cg18878872	0.0580584	0.418554	0.360496	0.00148903	chr1	26003182	MAN1C1
cg22650425	0.345533	0.706424	0.360891	0.00149088	chr7	6298689	CYTH3
cg13062396	0.10668	0.338351	0.231672	0.00150176	chr2	230933692	SLC16A14
cg23128698	0.164265	0.380099	0.215834	0.00150233	chr1	42364335	HIVEP3
cg03517466	0.255302	0.505577	0.250275	0.0015038	chr1	182573989	RGS16
cg10368873	0.548614	0.754245	0.205631	0.00150406	chr6	167516654
cg10233311	0.411389	0.771326	0.359937	0.00150406	chr3	101656962
cg21832802	0.472311	0.680335	0.208024	0.00150834	chr4	185214840
cg09913544	0.0461467	0.32086	0.274714	0.00151101	chr22	39269086	CBX6
cg07537523	0.113428	0.455035	0.341608	0.00151172	chr12	25102311	BCAT1
cg03024176	0.489552	0.809763	0.320211	0.00151544	chr2	208591984	CCNYL1
cg22005990	0.532398	0.813523	0.281125	0.00151544	chr17	46659939
cg26657111	0.203882	0.475687	0.271806	0.00151544	chr2	209121310	IDH1
cg11698036	0.0981703	0.349805	0.251634	0.00151544	chr20	35559247	SAMHD1
cg24360283	0.557037	0.79134	0.234303	0.00151853	chr5	138852005
cg20519495	0.368147	0.569363	0.201215	0.00151853	chr2	9833422
cg11303988	0.240765	0.586092	0.345327	0.00151853	chr8	19266685	CSGALNACT1
cg13844474	0.0899648	0.380332	0.290367	0.00153609	chr20	50159653	NFATC2
cg10133908	0.354507	0.613993	0.259487	0.0015361	chr10	93168991	HECTD2
cg24279243	0.564079	0.859115	0.295036	0.00154345	chr4	38676559	KLF3
cg09396895	0.052199	0.267401	0.215202	0.00154757	chr7	25021067	OSBPL3
cg05270949	0.46389	0.677669	0.21378	0.00154757	chr16	81400186	GAN
cg19155346	0.0843037	0.339704	0.2554	0.00155309	chr1	112054157	TMIGD3
cg17988310	0.208213	0.443719	0.235506	0.00156201	chr22	40355732	GRAP2
cg14416352	0.127908	0.41053	0.282622	0.00156336	chr10	8085800
cg18605938	0.0731772	0.395386	0.322209	0.00156516	chr2	242679736	D2HGDH
cg20648350	0.305815	0.776734	0.470919	0.00156713	chr22	40730728	TNRC6B
cg08205330	0.158452	0.382884	0.224432	0.00157421	chr12	123356761	VPS37B
cg07759237	0.527371	0.833094	0.305722	0.00157584	chr1	150121302	PLEKHO1
cg06835182	0.0519766	0.317045	0.265068	0.00158294	chr2	97536620	SEMA4C
cg07781212	0.0580469	0.359343	0.301296	0.00158839	chr8	87535689	CPNE3
cg06371306	0.0164485	0.232191	0.215742	0.00159299	chr7	5595256
cg25311470	0.34945	0.621749	0.272299	0.00159299	chr7	107950866	NRCAM
cg23074048	0.0784521	0.307414	0.228962	0.0015995	chr10	8088801
cg01774027	0.550384	0.778453	0.228069	0.00160002	chr19	947712	ARID3A
cg08856118	0.0767998	0.495923	0.419123	0.00160002	chr10	27389908	ANKRD26
cg09689592	0.256288	0.521872	0.265584	0.00160002	chr12	54809197	ITGA5
cg10599446	0.265875	0.598782	0.332907	0.00160018	chr3	189073674
cg02286506	0.0496857	0.271177	0.221491	0.00160834	chr2	109648931
cg01630046	0.0759525	0.400886	0.324934	0.00161464	chr2	42332600
cg17551544	0.414099	0.749035	0.334936	0.00162383	chr17	75686657
cg06906406	0.300767	0.62408	0.323313	0.00163382	chr2	173325787	ITGA6
cg08698943	0.319743	0.566941	0.247197	0.00163382	chr10	3509758
cg05951576	0.036641	0.286729	0.250088	0.001634	chr17	42083264	PYY
cg21669763	0.205012	0.56384	0.358828	0.001634	chr15	99973769
cg18863237	0.305571	0.50945	0.203878	0.0016354	chr17	79624126	PDE6G
cg07517216	0.254738	0.545365	0.290627	0.00164067	chr19	10541207	PDE4A
cg00498617	0.498149	0.882988	0.384839	0.00164067	chr1	20386648
cg18470397	0.0678993	0.441938	0.374039	0.00164067	chr2	75076967	HK2
cg22492709	0.186995	0.517356	0.330361	0.00164067	chr6	109245383	ARMC2-AS1
cg07493260	0.287213	0.548484	0.261272	0.00164067	chr19	6630909
cg19728382	0.489436	0.724184	0.234748	0.00164589	chr5	172757276	STC2
cg27237189	0.0875011	0.311772	0.224271	0.00165428	chr10	21815683	C10orf140
cg24247537	0.291045	0.704342	0.413297	0.00166179	chr11	457278	PTDSS2
cg10420782	0.379402	0.59439	0.214988	0.00167294	chr1	111744445	DENND2D
cg13298859	0.331579	0.648619	0.317039	0.00167744	chr7	2551996	LFNG
cg08243356	0.282215	0.599591	0.317376	0.00167904	chr18	46340667	CTIF
cg11713658	0.0754047	0.593997	0.518592	0.00168571	chr4	148652434	ARHGAP10
cg17920058	0.210205	0.711763	0.501557	0.00168656	chr5	133460362	TCF7
cg12666727	0.470536	0.707691	0.237155	0.00168687	chr1	42128487	HIVEP3
cg10929685	0.0356308	0.438429	0.402798	0.00168814	chr7	2446794	CHST12
cg12781397	0.212586	0.53067	0.318085	0.00169349	chr13	40353985	COG6
cg04513006	0.16638	0.382928	0.216548	0.00169512	chr16	68270252	ESRP2
cg01373481	0.569911	0.795541	0.22563	0.00169512	chr17	73239943	GGA3
cg25006435	0.625257	0.84709	0.221834	0.00169512	chr1	154898438	PMVK
cg13390284	0.654975	0.943276	0.288301	0.00169512	chr1	65531864
cg00198080	0.325624	0.670181	0.344557	0.00169512	chr12	107249142	RIC8B
cg18269493	0.0999658	0.411864	0.311898	0.00169766	chr1	8772984	RERE
cg03365569	0.323526	0.662235	0.338709	0.00170404	chr17	74507970
cg17576140	0.0405661	0.278486	0.237919	0.00170623	chr11	11172009
cg09207745	0.0807339	0.453771	0.373037	0.0017076	chr2	8715640	LOC101929567
cg10550601	0.0534275	0.328422	0.274994	0.00170988	chr12	93966208	SOCS2
cg15303976	0.118322	0.647468	0.529146	0.00171352	chr10	26756814	APBB1IP
cg21985690	0.432784	0.638331	0.205546	0.0017184	chr5	79330669	THBS4
cg05802807	0.496557	0.703514	0.206957	0.00172142	chr1	90312008	LRRC8D
cg21811204	0.443937	0.660557	0.21662	0.00172142	chr5	132158625	SHROOM1
cg21562612	0.571902	0.896233	0.324331	0.00172209	chr4	106066576	TET2
cg08067438	0.303638	0.597206	0.293568	0.00172297	chr13	80054987	NDFIP2
cg24550644	0.359868	0.696212	0.336343	0.00173236	chr17	30846204	MYO1D
cg25385366	0.383257	0.598227	0.214969	0.00173317	chr21	43809360	TMPRSS3
cg01788836	0.538164	0.760437	0.222272	0.00173334	chr11	1771953	IFITM10
cg25305677	0.180961	0.398536	0.217575	0.00174635	chr12	53645431	MFSD5
cg21448552	0.0746599	0.280525	0.205866	0.00174635	chr3	27755123
cg05600717	0.0598051	0.289338	0.229533	0.00175201	chr13	52378744	DHRS12
cg14055928	0.634606	0.900077	0.26547	0.00175274	chr21	40365867
cg12749636	0.0934326	0.389332	0.295899	0.00175274	chr1	26126442	SEPN1
cg14979034	0.422307	0.651199	0.228892	0.00175274	chr9	132342382
cg27341384	0.257134	0.593638	0.336504	0.0017536	chr1	167602338	RCSD1
cg27020362	0.658829	0.887313	0.228483	0.00175364	chr5	138723394	MGC29506
cg12081946	0.503652	0.733329	0.229677	0.001756	chr13	21296465	IL17D
cg20234121	0.0952582	0.416067	0.320809	0.00175617	chr22	18257412	BID
cg05287432	0.6251	0.907861	0.282761	0.00175617	chr22	40235439	ENTHD1
cg22328249	0.305851	0.636125	0.330274	0.00176236	chr9	92080039	SEMA4D
cg19003304	0.287402	0.687305	0.399903	0.00176236	chr8	60029914	TOX
cg22524061	0.278022	0.729797	0.451775	0.00176236	chr8	99959430	OSR2
cg02688694	0.468224	0.838654	0.37043	0.00176236	chr16	75339528	CFDP1
cg05086639	0.633109	0.860155	0.227046	0.00176236	chr19	30326037
cg13581000	0.102189	0.306581	0.204392	0.00176989	chr1	116917447	ATP1A1
cg01294862	0.606499	0.809935	0.203436	0.00177168	chr3	194882923	XXYLT1
cg10823473	0.125924	0.349204	0.22328	0.00177168	chr15	76630514	ISL2
cg25572367	0.0988445	0.31406	0.215215	0.00177168	chr12	25538380
cg24355340	0.599549	0.84299	0.243441	0.00177284	chr6	13724501
cg21431041	0.260026	0.634325	0.374299	0.00177327	chr2	162272536	TBR1
cg22697825	0.484473	0.736838	0.252365	0.00177498	chr1	223899853	CAPN2
cg14946988	0.412013	0.841483	0.429471	0.00177991	chr3	188552390	LPP
cg04286826	0.166143	0.465607	0.299463	0.00178584	chr2	99386505	LOC101927070
cg13251913	0.326321	0.659538	0.333218	0.00178584	chr16	57673268	ADGRG1
cg25432154	0.474852	0.744043	0.269191	0.00179543	chr9	21967054	CDKN2A-AS1
cg12348501	0.33767	0.590877	0.253206	0.00180427	chr9	102587600	NR4A3
cg17379926	0.112944	0.560123	0.447179	0.0018207	chr1	174934845	RABGAP1L
cg26870771	0.186081	0.396197	0.210116	0.00182415	chr16	67197640	HSF4
cg19563083	0.297817	0.612174	0.314356	0.00182519	chr16	126948	MPG
cg23726748	0.476308	0.800029	0.323721	0.00183479	chr9	124061310	GSN
cg07487014	0.265795	0.746955	0.48116	0.00183776	chr4	38491687	LINC01258
cg07673979	0.241791	0.484486	0.242695	0.00184037	chr17	45270216
cg24093848	0.103296	0.363807	0.260511	0.00184037	chr14	32545092	ARHGAP5-AS1
cg13658458	0.551512	0.888657	0.337145	0.00185443	chr14	91720818	GPR68
cg13942922	0.151497	0.475065	0.323569	0.00185644	chr2	238383665
cg22521310	0.174776	0.429713	0.254937	0.00185799	chr2	64881850	SERTAD2
cg15353597	0.232156	0.466096	0.233941	0.0018591	chr2	102313163	MAP4K4
cg00589520	0.532501	0.806652	0.274152	0.0018598	chr7	23513039
cg20240347	0.216449	0.554747	0.338297	0.00186092	chr1	204465584
cg02532538	0.0885762	0.40023	0.311654	0.00186606	chr17	33787739
cg15169212	0.369048	0.585812	0.216764	0.0018777	chr7	156686691	LMBR1
cg08855170	0.0999338	0.383504	0.283571	0.0018777	chr3	27756139
cg12505699	0.104897	0.577575	0.472677	0.00188072	chr4	89299874	HERC6
cg08573009	0.526552	0.838968	0.312416	0.00188072	chr13	28014760	MTIF3
cg02505812	0.129916	0.519368	0.389452	0.00188397	chr19	46318767	RSPH6A
cg18475748	0.329794	0.754948	0.425153	0.001889	chr3	177721775
cg19994779	0.517306	0.7461	0.228794	0.0018953	chr14	105482622	CDCA4
cg14053955	0.167845	0.457644	0.289799	0.00189569	chr6	108053690	SCML4
cg14899408	0.0838092	0.374085	0.290276	0.00190672	chr11	117698932	FXYD2
cg02268561	0.0652378	0.266896	0.201658	0.00191357	chr10	15212066	NMT2
cg21005024	0.292529	0.531378	0.238848	0.00191647	chr7	50602787	DDC-AS1
cg18788974	0.346345	0.560408	0.214063	0.0019166	chr9	132806108	FNBP1
cg02751453	0.231795	0.483365	0.25157	0.00191905	chr18	77725136	HSBP1L1
cg08352439	0.536343	0.822239	0.285896	0.0019221	chr7	55637123	VOPP1
cg05210373	0.684289	0.926819	0.24253	0.00192233	chr14	105173786	INF2
cg11700806	0.419273	0.623197	0.203924	0.00192784	chr19	42071240	CEACAM21
cg07562002	0.13021	0.390067	0.259857	0.00193023	chr15	68549709
cg08548089	0.420544	0.683693	0.263149	0.00193023	chr1	156408887
cg08546494	0.111153	0.351826	0.240674	0.00193478	chr2	102867826
cg13866577	0.0683029	0.340113	0.27181	0.0019356	chr1	66797481	PDE4B
cg00565882	0.297695	0.5665	0.268806	0.00193974	chr2	38300707	CYP1B1
cg04768501	0.193694	0.402376	0.208681	0.00194748	chr3	9956823	IL17RE
cg05583023	0.600431	0.898178	0.297747	0.00194952	chr18	3017178
cg20281962	0.0837693	0.345046	0.261276	0.00194964	chr10	8089733
cg26179948	0.0430672	0.328598	0.285531	0.00195419	chr7	28220645	JAZF1
cg10665789	0.223574	0.614953	0.391379	0.00195575	chr1	226921868	ITPKB
cg20149200	0.068051	0.294181	0.22613	0.00195855	chr17	48172041	PDK2
cg16553414	0.556442	0.81412	0.257677	0.00196519	chr8	59929975	TOX
cg00929860	0.655683	0.865655	0.209972	0.00196595	chr10	73846448	SPOCK2
cg26353611	0.183734	0.481268	0.297534	0.00196815	chr17	72292924	DNAI2
cg12444861	0.603955	0.843048	0.239093	0.00196933	chr6	144386275	PLAGL1
cg22174844	0.0795729	0.34532	0.265747	0.00196933	chr1	39570747	MACF1
cg15103625	0.423203	0.679569	0.256366	0.00197139	chr3	157826388	RSRC1
cg10893908	0.531136	0.775386	0.244251	0.00198031	chr11	68180584	LRP5
cg14033779	0.522439	0.878101	0.355662	0.00199351	chr1	232056404	DISC1
cg01943692	0.291815	0.690815	0.399	0.00199351	chr1	26685715
cg09082287	0.282775	0.574635	0.29186	0.00199564	chr1	65730494	DNAJC6
cg23296595	0.185293	0.49205	0.306758	0.00199777	chr2	42355414
cg02439964	0.480522	0.732753	0.252231	0.00199777	chr13	21276788	IL17D
cg01513441	0.61334	0.88596	0.27262	0.00199852	chr21	43809277	TMPRSS3
cg18728527	0.605421	0.812344	0.206923	0.00199852	chr16	88832065	PIEZO1
cg19594577	0.559352	0.812349	0.252996	0.00199852	chr22	36757542	MYH9
cg02942766	0.0909105	0.36897	0.278059	0.00199852	chr2	42328937
cg00115288	0.19436	0.411572	0.217212	0.00199852	chr11	705892	EPS8L2
cg15610170	0.30443	0.514617	0.210187	0.00199918	chr3	186747357	ST6GAL1
cg26451062	0.0482057	0.28842	0.240214	0.00200038	chr19	33863417	CEBPG
cg14297313	0.273816	0.652844	0.379028	0.00200038	chr18	43543220	EPG5
cg01399826	0.15837	0.429732	0.271361	0.00200038	chr5	52021828
cg01109464	0.348171	0.549068	0.200898	0.00200343	chr15	60292819
cg05082111	0.231424	0.464698	0.233275	0.00201246	chr9	112888903	AKAP2
cg13247580	0.0416297	0.284657	0.243027	0.0020134	chr14	69263103	C14orf181
cg04077175	0.434071	0.65225	0.218179	0.00201524	chr19	10541271	PDE4A
cg10732921	0.228293	0.53234	0.304047	0.00201594	chr4	129730473	JADE1
cg07110659	0.205904	0.532374	0.326469	0.00201836	chr1	85313079	LPAR3
cg11196874	0.508192	0.792877	0.284685	0.00201861	chr14	89873488	FOXN3
cg10819708	0.303675	0.658333	0.354658	0.00201861	chr15	90735422	SEMA4B
cg03357077	0.57347	0.80898	0.23551	0.00201861	chr15	66790643	SNAPC5
cg15021109	0.132593	0.576064	0.443471	0.00202062	chr15	60881681	RORA-AS1
cg05658137	0.121246	0.412549	0.291302	0.00202062	chr12	1232125	ERC1
cg04309397	0.466549	0.698561	0.232012	0.00202171	chr14	21136919
cg00464814	0.386541	0.644128	0.257587	0.00202368	chr6	16758889	ATXN1
cg12414310	0.262553	0.560484	0.297931	0.00202603	chr21	43316274	C2CD2
cg08151292	0.122898	0.430006	0.307109	0.00202824	chr20	3758189	SPEF1
cg17470467	0.0640198	0.347735	0.283715	0.00202876	chr14	24836101	NFATC4
cg10493058	0.438583	0.77593	0.337347	0.00203902	chr2	8686931
cg24199987	0.0781883	0.339187	0.260998	0.00203902	chr10	52382218	SGMS1
cg04082324	0.18971	0.3959	0.206191	0.00203902	chr17	61916645	SMARCD2
cg04427651	0.25159	0.493881	0.242292	0.00203902	chr1	27152694	ZDHHC18
cg09664107	0.452553	0.681955	0.229402	0.00204704	chr12	6855032
cg15596749	0.0747174	0.306895	0.232178	0.00205201	chr1	205410562	BLACAT1
cg16194834	0.229743	0.443641	0.213898	0.00205493	chr5	43557866	PAIP1
cg03682252	0.460616	0.714521	0.253905	0.00205688	chr6	158401952	SYNJ2
cg17242556	0.330267	0.593807	0.26354	0.00205769	chr2	20068361	LINC00954
cg01830053	0.124063	0.494118	0.370054	0.0020621	chr13	41064545
cg24241014	0.124178	0.458554	0.334375	0.00206617	chr5	156710664	CYFIP2
cg19667460	0.111932	0.628617	0.516684	0.00206718	chr15	60863379	RORA
cg21240898	0.530862	0.741637	0.210775	0.00206928	chr6	119655126	MAN1A1
cg07855967	0.0169391	0.291373	0.274434	0.00207767	chr6	13486425	C6orf114
cg13239848	0.420593	0.731563	0.31097	0.0020805	chr1	12213514
cg11307857	0.163974	0.421689	0.257715	0.00208176	chr11	128599031	FLI1
cg08729686	0.268189	0.56695	0.298761	0.00208235	chr15	99194624	IGF1R
cg10922232	0.414178	0.655924	0.241746	0.00208235	chr17	73238491	GGA3
cg07524385	0.0394412	0.352477	0.313036	0.00208657	chr2	235073297
cg13156207	0.564869	0.883302	0.318433	0.00208839	chr2	28873060
cg16412973	0.612105	0.902691	0.290586	0.00209786	chr9	130725618	FAM102A
cg26163153	0.333296	0.705833	0.372537	0.00210216	chr4	40197912	RHOH
cg25707093	0.466702	0.768274	0.301573	0.0021079	chr1	101594199
cg19404888	0.0607233	0.280715	0.219992	0.0021079	chr7	36817004
cg12362118	0.28731	0.655031	0.367722	0.0021079	chr3	148995174
cg24254409	0.122494	0.396147	0.273653	0.0021082	chr19	14618044
cg08280512	0.31485	0.558997	0.244148	0.00211203	chr10	116116509	AFAP1L2
cg18052511	0.301179	0.699037	0.397858	0.00211879	chr3	46410222	CCR5
cg12014818	0.373102	0.618481	0.245379	0.00211879	chr2	219744634	WNT10A
cg25204718	0.27079	0.597984	0.327193	0.00211879	chr12	96635731	ELK3
cg12267069	0.385177	0.668522	0.283346	0.00212422	chr1	156407809
cg08297985	0.444101	0.736159	0.292058	0.00213131	chr16	85343488
cg24426901	0.450669	0.65972	0.20905	0.00213289	chr19	10541265	PDE4A
cg02520934	0.656593	0.882561	0.225968	0.00213628	chr19	1921942	SCAMP4
cg17475445	0.41005	0.749364	0.339315	0.00214187	chr22	31344026	MORC2
cg26266789	0.0849311	0.462952	0.378021	0.00214329	chr1	200321433	LINC00862
cg10638734	0.424175	0.661376	0.2372	0.00214489	chr16	19897155	GPRC5B
cg07638935	0.189839	0.501436	0.311597	0.00214694	chr10	102821427	KAZALD1
cg26216618	0.0806418	0.359337	0.278695	0.00215834	chr22	23480087	RTDR1
cg17300047	0.214435	0.427756	0.213321	0.00217994	chr13	49108353	RCBTB2
cg20367894	0.214346	0.468914	0.254568	0.00217994	chr12	56537247	ESYT1
cg09468043	0.512926	0.815806	0.30288	0.00218404	chr7	25157281
cg27506442	0.0254466	0.275583	0.250136	0.00218584	chr13	30948716	LOC100188949
cg18894097	0.065849	0.322441	0.256592	0.00219167	chr22	38663240	TMEM184B
cg16489975	0.608974	0.845115	0.23614	0.00219557	chr1	154733435	KCNN3
cg07187576	0.153947	0.437226	0.283279	0.00220468	chr22	50730852	PLXNB2
cg12572049	0.0361251	0.261617	0.225492	0.00220468	chr4	81106414	PRDM8
cg11176587	0.378359	0.711414	0.333055	0.00220468	chr2	95743371
cg16113793	0.049331	0.273764	0.224433	0.00221297	chr18	21451607	LAMA3
cg20853214	0.0802026	0.431929	0.351726	0.00221744	chr4	6976332	TBC1D14
cg13052452	0.234566	0.514019	0.279453	0.00221791	chr6	73333312	KCNQ5
cg11907198	0.458279	0.81838	0.360101	0.0022258	chr11	123171974
cg00335715	0.371517	0.725781	0.354264	0.00223273	chr5	90575459
cg18966819	0.181969	0.433874	0.251905	0.00223803	chr7	4784325	FOXK1
cg05898524	0.605424	0.83548	0.230056	0.00223958	chr1	156083276	LMNA
cg14267923	0.395632	0.635267	0.239635	0.00224503	chr19	5983451	LOC100128568
cg06206987	0.108946	0.520974	0.412028	0.00226157	chr6	130897017
cg00187414	0.21205	0.523239	0.311189	0.00228662	chr4	37892193	TBC1D1
cg20935898	0.247104	0.511567	0.264463	0.00228714	chr15	76634581	ISL2
cg07928083	0.116117	0.317401	0.201284	0.00229368	chr15	60295312	FOXB1
cg19623397	0.584457	0.815134	0.230677	0.00232024	chr1	211517803	TRAF5
cg21881580	0.483893	0.793696	0.309803	0.00232123	chr13	74602286	KLF12
cg05897169	0.352079	0.585977	0.233898	0.00232123	chr17	33568598	SLFN5
cg20304990	0.0919314	0.670664	0.578732	0.00232234	chr15	101677685
cg16705744	0.206533	0.607294	0.400761	0.00232358	chr3	27756039
cg15074033	0.131666	0.438834	0.307168	0.00232671	chr12	52652462
cg15576861	0.501029	0.823279	0.32225	0.00233132	chr11	60640575	ZP1
cg24571476	0.586779	0.862668	0.275888	0.00233132	chr4	2939329	NOP14-AS1
cg18461635	0.511278	0.722967	0.211689	0.00233724	chr3	46990143	CCDC12
cg25718035	0.154074	0.398435	0.244362	0.00233815	chr10	8085029
cg15679550	0.640339	0.856251	0.215912	0.00233815	chr19	51965079
cg03473518	0.075298	0.298229	0.222931	0.00233815	chr13	20805656	GJB6
cg05286545	0.615089	0.839735	0.224646	0.00234826	chr15	74679668
cg22887281	0.0578676	0.32241	0.264542	0.00235738	chr9	114937724	SUSD1
cg01697026	0.347343	0.612411	0.265068	0.0023607	chr4	7830419	AFAP1
cg15570745	0.371646	0.661195	0.289549	0.00236263	chr6	30731791
cg22388683	0.187758	0.492787	0.305028	0.00236283	chr5	169763426
cg27433088	0.182302	0.425108	0.242807	0.00236619	chr4	174089019	GALNT7
cg04866977	0.120827	0.34671	0.225883	0.00236892	chr13	74710798
cg19954357	0.309225	0.569884	0.260659	0.00237321	chr18	13496835	LDLRAD4
cg19166376	0.388704	0.67208	0.283377	0.0023757	chr7	101034684	COL26A1
cg18266828	0.434184	0.674883	0.240699	0.00237611	chr17	46027572
cg21649013	0.459917	0.704065	0.244148	0.00238824	chr12	132381683	ULK1
cg22446709	0.0519761	0.349952	0.297976	0.00239621	chr15	90641379	IDH2
cg06966226	0.251579	0.46967	0.218091	0.00239621	chr11	121190225
cg15527722	0.397881	0.608302	0.210421	0.00239718	chr14	99681326	BCL11B
cg08586669	0.287411	0.508513	0.221102	0.00240634	chr7	50727761	GRB10
cg15842982	0.051393	0.286278	0.234885	0.00240634	chr19	10865928	DNM2
cg02976476	0.104282	0.454496	0.350214	0.00241308	chr20	49140460	PTPN1
cg09025324	0.410188	0.725685	0.315497	0.00241308	chr6	116691685	DSE
cg02415029	0.181178	0.405175	0.223997	0.00242275	chr1	110025642	ATXN7L2
cg12793123	0.0249769	0.255574	0.230597	0.00243995	chr22	24823554	ADORA2A
cg20610740	0.374895	0.624875	0.249981	0.00243995	chr11	47422410	MIR4487
cg22963930	0.257568	0.587837	0.330269	0.00243995	chr5	72111749	TNPO1
cg07384001	0.562143	0.847274	0.285131	0.00244141	chr14	52779847	PTGER2
cg04808494	0.5854	0.835968	0.250568	0.00244323	chr12	52643063
cg24935042	0.167015	0.498313	0.331298	0.00244493	chr2	7006627	CMPK2
cg08469255	0.558508	0.836195	0.277687	0.00244853	chr6	30851069	DDR1
cg10439142	0.172287	0.400613	0.228326	0.00244991	chr11	82610323	PRCP
cg20994660	0.26928	0.60059	0.33131	0.00245767	chr2	162272299	TBR1
cg04255230	0.558579	0.842724	0.284145	0.00246871	chr2	74727010	LBX2
cg14632729	0.430389	0.773846	0.343457	0.00247052	chr7	105755441
cg02721394	0.477121	0.699288	0.222167	0.00247113	chr3	195914017
cg24190072	0.104205	0.325799	0.221594	0.00247719	chr7	148553512	EZH2
cg05600412	0.540791	0.743463	0.202672	0.00247826	chr17	66251877	AMZ2
cg17217807	0.179834	0.399433	0.2196	0.00247958	chr9	95169022	CENPP
cg27586968	0.526061	0.738557	0.212496	0.00248951	chr17	38498912	RARA-AS1
cg19180348	0.201068	0.48456	0.283492	0.00248951	chr1	11863898	MTHFR
cg10979132	0.355217	0.573423	0.218207	0.00250375	chr22	17567287	IL17RA
cg14064275	0.447706	0.66312	0.215415	0.00250516	chr7	134967581
cg06338511	0.561468	0.791546	0.230078	0.00250712	chr1	65549912
cg18616925	0.0931138	0.378694	0.28558	0.00250712	chr2	10470123	HPCAL1
cg14321542	0.0675352	0.447931	0.380396	0.0025072	chr18	46479416
cg07566304	0.13493	0.39312	0.25819	0.00251324	chr9	127883570	SCAI
cg02160836	0.165448	0.399522	0.234074	0.00253128	chr17	65465392	PITPNC1
cg00012238	0.328582	0.529467	0.200885	0.00253814	chr18	21718458	CABYR
cg23414876	0.072256	0.31003	0.237774	0.00254122	chr16	67197396	HSF4
cg09696231	0.0533782	0.409203	0.355825	0.00254176	chr19	16485049	EPS15L1
cg00202522	0.484195	0.718797	0.234602	0.00254631	chr1	156127527	SEMA4A
cg15390413	0.0549385	0.26272	0.207781	0.00254878	chr17	7349197	CHRNB1
cg10163220	0.486495	0.734603	0.248108	0.00255108	chr12	104776085
cg11817230	0.525506	0.778343	0.252837	0.00255858	chr17	37832244	PGAP3
cg04171324	0.0594192	0.288869	0.22945	0.00256328	chr15	67390757	SMAD3
cg22335223	0.136465	0.629168	0.492703	0.00256328	chr11	117698911	FXYD2
cg15390517	0.122926	0.398115	0.27519	0.00257094	chr12	648437	B4GALNT3
cg19635317	0.30183	0.581189	0.279359	0.00257104	chr8	38794254	PLEKHA2
cg12143756	0.103353	0.344444	0.241092	0.00258248	chr8	2093254	MYOM2
cg00504285	0.545867	0.795965	0.250097	0.00258261	chr22	20019887	C22orf25
cg11594770	0.113066	0.484299	0.371233	0.00258359	chr3	43221815
cg19445230	0.163663	0.386373	0.222709	0.00258554	chr7	99764904	GAL3ST4
cg02650122	0.591697	0.808383	0.216686	0.0025899	chr11	6425422	APBB1
cg22010886	0.383527	0.649139	0.265612	0.0025899	chr4	108992071	LEF1
cg10515967	0.175913	0.439892	0.263978	0.0025945	chr9	126400009	DENND1A
cg03022680	0.0625389	0.305533	0.242994	0.0025945	chr3	194117679	GP5
cg08134671	0.52317	0.773153	0.249982	0.00259454	chr19	2542837	GNG7
cg00194146	0.217846	0.447169	0.229323	0.00259454	chr6	13488404	GFOD1
cg01942845	0.240736	0.459704	0.218968	0.00260488	chr5	80692267	RNU5E
cg06088918	0.0597643	0.547754	0.487989	0.00261431	chr3	27755600
cg25260914	0.0631835	0.32486	0.261677	0.0026196	chr4	40632031	RBM47
cg23847069	0.623707	0.884413	0.260706	0.00263897	chr17	2702204	RAP1GAP2
cg23562307	0.572766	0.869363	0.296597	0.00264137	chr3	112156425
cg18226451	0.54942	0.877037	0.327617	0.00264209	chr14	65191003	PLEKHG3
cg11364125	0.319514	0.697128	0.377614	0.00265137	chr18	9922735	VAPA
cg27532770	0.211269	0.462141	0.250872	0.00265137	chr17	7344021	FGF11
cg13548220	0.197056	0.417098	0.220042	0.00265279	chr3	188665413
cg11664375	0.15285	0.40641	0.25356	0.00266982	chr1	203713227
cg04344749	0.428583	0.71603	0.287446	0.00267079	chr1	25871814	LDLRAP1
cg09287834	0.497109	0.829249	0.33214	0.00267342	chr1	101393885	SLC30A7
cg02127172	0.418447	0.647116	0.228668	0.00267615	chr16	3629620
cg21987716	0.191594	0.438438	0.246845	0.00267721	chr8	129577000	LINC00824
cg14419118	0.430757	0.634158	0.203401	0.00268079	chr15	59158587
cg07816687	0.0628074	0.341325	0.278517	0.00268236	chr16	67197186	HSF4
cg17561932	0.184441	0.393195	0.208753	0.00268961	chr2	230989623
cg21177821	0.274513	0.552342	0.277829	0.00269293	chr14	61121712
cg12413643	0.219474	0.708665	0.489192	0.002697	chr13	100019380	UBAC2
cg24182521	0.511231	0.721318	0.210088	0.00272475	chr20	44541013	PLTP
cg15999165	0.435055	0.680704	0.245649	0.00272673	chr5	102201421	PAM
cg01772743	0.123838	0.381742	0.257904	0.0027355	chr21	45576085
cg14762935	0.432467	0.816373	0.383906	0.00273826	chr5	133463514	TCF7
cg06243194	0.302643	0.559797	0.257154	0.00273826	chr17	61524713	CYB561
cg01372811	0.541737	0.760841	0.219104	0.00273826	chr16	85970529
cg09979523	0.171312	0.494972	0.32366	0.00274871	chr20	25071315
cg04990420	0.125952	0.371767	0.245815	0.00274957	chr22	24824362	ADORA2A
cg03989987	0.599373	0.816746	0.217373	0.00275469	chr2	113885277	IL1RN
cg27003581	0.0420525	0.39358	0.351527	0.00275663	chr19	4115181	MAP2K2
cg09824900	0.245855	0.465534	0.219679	0.00275777	chr15	99227735	IGF1R
cg18959279	0.208508	0.469672	0.261164	0.00275893	chr3	108321422	DZIP3
cg01725626	0.121812	0.530738	0.408926	0.00276579	chr6	111008787	CDK19
cg05236879	0.0843488	0.338569	0.25422	0.00276865	chr15	60292509
cg13945687	0.0637395	0.279135	0.215396	0.00276991	chr3	23988123	NR1D2
cg03996020	0.402039	0.615452	0.213413	0.00277826	chr7	157180124	DNAJB6
cg06839404	0.509122	0.715871	0.206749	0.00278033	chr9	139928673	FUT7
cg00871706	0.0368013	0.256239	0.219437	0.00278238	chr7	138666696	KIAA1549
cg25592413	0.0440786	0.261841	0.217763	0.00278465	chr5	172753646	STC2
cg22589728	0.49992	0.88262	0.382699	0.00278596	chr3	71439885	FOXP1
cg16535080	0.113023	0.401481	0.288458	0.00279475	chr6	30460600	HLA-E
cg20596647	0.196515	0.483098	0.286582	0.00279498	chr6	112163498	FYN
cg08572565	0.589816	0.823709	0.233893	0.00279754	chr14	51298737	NIN
cg02493211	0.232437	0.464414	0.231977	0.00280006	chr11	118781633	BCL9L
cg02391922	0.566078	0.845131	0.279053	0.00280006	chr15	60837277	RORA
cg06488536	0.490661	0.713613	0.222952	0.0028034	chr6	147225846
cg12170314	0.294117	0.574289	0.280171	0.00281364	chr11	15136505	INSC
cg20985587	0.362208	0.568736	0.206528	0.00281374	chr17	27943450	CORO6
cg20645600	0.311801	0.57702	0.265219	0.00281518	chr19	52051165
cg16114380	0.143425	0.377801	0.234376	0.00281889	chr12	50606100	LIMA1
cg11481231	0.0269563	0.303364	0.276408	0.00281889	chr12	49311813	CCDC65
cg24818585	0.49784	0.815896	0.318056	0.00283304	chr10	73527235	C10orf54
cg12914459	0.160902	0.384467	0.223565	0.00283304	chr2	171678202	GAD1
cg11339445	0.0949071	0.37509	0.280183	0.00283377	chr15	49255563	SHC4
cg00012692	0.137705	0.344194	0.206489	0.00283377	chr13	20805487	GJB6
cg27161585	0.297816	0.513284	0.215469	0.00284159	chr5	140018682	TMCO6
cg26477549	0.130845	0.375868	0.245022	0.00285219	chr12	106642937	CKAP4
cg23104824	0.556693	0.825433	0.268741	0.00286582	chr10	3878067
cg00698916	0.561309	0.789932	0.228623	0.00287262	chr6	13767628
cg03335624	0.348703	0.582533	0.23383	0.0028759	chr5	73934942	ENC1
cg06657207	0.195717	0.552996	0.357279	0.0028759	chr10	72240584	PALD1
cg25066772	0.567814	0.821103	0.253289	0.00287838	chr14	93136682	RIN3
cg11393173	0.478201	0.684176	0.205975	0.00287982	chr1	116369577
cg07509155	0.491656	0.768692	0.277035	0.00288335	chr1	24514412	IL28RA
cg06661450	0.208166	0.490842	0.282676	0.00288345	chr1	197888512	LHX9
cg21213783	0.0457256	0.309062	0.263336	0.00289377	chr6	112165057	FYN
cg25220336	0.263868	0.498973	0.235105	0.00289984	chr12	120675922	PXN
cg02713753	0.15891	0.622301	0.463391	0.0029048	chr20	47438518	PREX1
cg06637812	0.0550024	0.362321	0.307318	0.00290631	chr1	203293433
cg13040921	0.0496358	0.454606	0.40497	0.00290977	chr19	33863415	CEBPG
cg27549079	0.404865	0.646012	0.241147	0.00291257	chr15	64566942	CSNK1G1
cg17329115	0.6354	0.85302	0.21762	0.00291609	chr20	62690171	TCEA2
cg23561965	0.438834	0.6808	0.241966	0.00293177	chr5	10441316	ROPN1L
cg04384112	0.524657	0.862447	0.33779	0.00295327	chr16	75339383	CFDP1
cg21664107	0.4964	0.801768	0.305368	0.00295437	chr8	19314621	CSGALNACT1
cg19168312	0.218365	0.492955	0.274589	0.00295437	chr14	90097737
cg15731303	0.0768733	0.406605	0.329732	0.00296258	chr8	38126100	PPAPDC1B
cg23513775	0.537257	0.747586	0.210329	0.0029659	chr12	68436465
cg23856468	0.392791	0.735699	0.342909	0.0029666	chr20	23133131
cg19459094	0.122313	0.359261	0.236948	0.0029666	chr5	176856845	GRK6
cg08106066	0.136306	0.394886	0.25858	0.00296726	chr1	54941170
cg06474453	0.0279349	0.281413	0.253478	0.00297661	chr13	49549489	FNDC3A
cg08131796	0.322245	0.575195	0.25295	0.00298096	chr6	108051503	SCML4
cg00457954	0.153999	0.587056	0.433056	0.00298096	chr6	41975723	CCND3
cg13273186	0.377598	0.766445	0.388847	0.00298338	chr6	16439367	ATXN1
cg13957126	0.170419	0.422088	0.25167	0.00299115	chr7	5597849
cg11995373	0.445341	0.700245	0.254904	0.00299573	chr15	43531100	TGM5
cg11477415	0.32614	0.541136	0.214997	0.00301439	chr17	60702770
cg06526872	0.249885	0.477563	0.227678	0.00301666	chr1	44399363	ARTN
cg05517541	0.0557581	0.268398	0.21264	0.00302914	chr6	112115209	FYN
cg10491452	0.529936	0.793547	0.263612	0.003041	chr16	88866627
cg12978308	0.372935	0.586457	0.213522	0.00307201	chr15	75639433	NEIL1
cg11809038	0.528728	0.823481	0.294753	0.00307624	chr13	21276845	IL17D
cg09915299	0.0755577	0.466233	0.390675	0.00307806	chr4	38666663	FLJ13197
cg16509830	0.264674	0.46821	0.203537	0.00308509	chr3	71354948	FOXP1
cg04850731	0.0369275	0.285156	0.248229	0.00308998	chr12	57618943	NXPH4
cg07687131	0.46857	0.940966	0.472396	0.00311452	chr12	93967580	SOCS2
cg21494913	0.0532945	0.282485	0.229191	0.00312298	chr13	24850677	SPATA13
cg02963019	0.491697	0.751244	0.259547	0.00312298	chr7	45244662
cg16606671	0.236428	0.468573	0.232145	0.00312298	chr9	21971430	CDKN2A
cg26807961	0.137336	0.465535	0.328199	0.0031238	chr19	47776385
cg21810935	0.619005	0.913096	0.294091	0.00314992	chr15	62149916	VPS13C
cg26971042	0.146747	0.55317	0.406423	0.003155	chr15	70387217	TLE3
cg12938127	0.088376	0.602013	0.513637	0.00315581	chr13	114908785
cg05590755	0.0382612	0.289183	0.250921	0.00315581	chr1	23855149	E2F2
cg20722458	0.127616	0.375042	0.247426	0.00316293	chr2	8715811
cg24435571	0.410372	0.814877	0.404506	0.0031677	chr10	104436140	ARL3
cg11956636	0.288676	0.593322	0.304646	0.00316957	chr10	126330161	FAM53B
cg19682762	0.117191	0.478499	0.361308	0.00316957	chr6	37470483
cg23244910	0.121741	0.422125	0.300384	0.00316957	chr6	106434169
cg27049263	0.686706	0.902667	0.215961	0.00317299	chr1	8488265	LOC102724552
cg00614392	0.272524	0.501011	0.228486	0.00317389	chr6	106433792
cg19552380	0.564787	0.863087	0.298301	0.00318352	chr20	49068130
cg00338763	0.553718	0.763095	0.209377	0.00318352	chr6	131385135	EPB41L2
cg07053699	0.183103	0.474423	0.29132	0.00318444	chr16	31440866	COX6A2
cg04104119	0.255931	0.612965	0.357034	0.00318446	chr5	96345459	LNPEP
cg04399632	0.191804	0.417406	0.225602	0.00319182	chr16	11837547	TXNDC11
cg16389078	0.115839	0.330349	0.21451	0.00320299	chr22	17569018	IL17RA
cg05204754	0.556408	0.818273	0.261866	0.0032061	chr20	31158355	NOL4L
cg11598243	0.22868	0.487881	0.259201	0.00321055	chr2	38821964	HNRNPLL
cg07330793	0.265069	0.577329	0.31226	0.00321155	chr18	43259012	SLC14A2
cg07073529	0.45041	0.743537	0.293128	0.00322063	chr15	83513583
cg08627397	0.329512	0.550481	0.220969	0.00322298	chr16	89984028	MC1R
cg17990657	0.469439	0.70615	0.236711	0.00323195	chr20	3877897	PANK2
cg09136854	0.307446	0.550176	0.24273	0.00323195	chr2	8525044
cg09608958	0.342892	0.632255	0.289364	0.0032324	chr3	19029750
cg05998426	0.112764	0.32855	0.215786	0.0032347	chr11	66103925	RIN1
cg15473329	0.562824	0.801619	0.238796	0.00324136	chr19	39862918	SAMD4B
cg25779782	0.381061	0.727029	0.345968	0.00324136	chr3	124840638	SLC12A8
cg14233448	0.0816383	0.283742	0.202104	0.00324408	chr17	3644317	ITGAE
cg25396301	0.138958	0.454609	0.315651	0.00325246	chr1	109186314
cg25711246	0.476147	0.741149	0.265002	0.00325823	chr12	4917426	KCNA6
cg14875081	0.167011	0.406722	0.239711	0.00326224	chr2	96814660
cg17028769	0.408352	0.753091	0.34474	0.00328258	chr10	3850462
cg16866425	0.499031	0.866378	0.367347	0.00328891	chr9	77765927
cg02493846	0.587655	0.881534	0.293879	0.00330505	chr1	151809534	LOC100132111
cg11906021	0.478147	0.744411	0.266263	0.00331982	chr17	47467221
cg16579484	0.0586425	0.260449	0.201807	0.00332601	chr10	33297581
cg05189918	0.305662	0.507489	0.201827	0.00333807	chr6	35232033	ZNF76
cg24658548	0.247933	0.593001	0.345069	0.00334505	chr1	40861387	SMAP2
cg13549667	0.150739	0.395999	0.24526	0.00335709	chr19	18284397	IFI30
cg22975671	0.223459	0.443516	0.220057	0.00335709	chr17	6926269	BCL6B
cg01302019	0.120457	0.374592	0.254135	0.00335912	chr3	143689584	C3orf58
cg20874819	0.318576	0.871116	0.55254	0.00336037	chr3	71465131	FOXP1
cg03989598	0.103598	0.619169	0.515571	0.00336058	chr20	57698490
cg06957749	0.642027	0.865053	0.223026	0.00336544	chr17	46570606
cg10281604	0.606332	0.900036	0.293704	0.00337408	chr22	40732359
cg10898310	0.248437	0.696037	0.4476	0.00337408	chr13	100019647	UBAC2
cg17801864	0.556959	0.827724	0.270765	0.00337751	chr20	45179345	C20orf123
cg03018771	0.422767	0.665509	0.242742	0.00337751	chr1	27940619	FGR
cg21706563	0.524372	0.730719	0.206347	0.00337934	chr6	137555245
cg01797488	0.234028	0.447659	0.213631	0.00338311	chr17	66194621	LOC440461
cg14906253	0.338384	0.550752	0.212368	0.00339053	chr8	107669382	OXR1
cg26665444	0.0757365	0.463788	0.388051	0.00339053	chr15	63791209
cg14144428	0.514193	0.726742	0.212548	0.00339176	chr11	65637130	EFEMP2
cg11173131	0.568848	0.856796	0.287948	0.00339769	chr20	45179226	C20orf123
cg04983296	0.193915	0.460837	0.266923	0.00339896	chr4	79861284	PAQR3
cg13590052	0.327562	0.546635	0.219073	0.00339973	chr11	85537706
cg15629311	0.170299	0.399219	0.22892	0.00340662	chr3	129295896	PLXND1
cg04203508	0.207664	0.506363	0.298698	0.0034069	chr1	212779532	ATF3
cg25830869	0.419153	0.696635	0.277482	0.00341059	chr14	20946069	PNP
cg15428435	0.211907	0.41985	0.207943	0.00341059	chr14	102247681	PPP2R5C
cg19286755	0.42734	0.665435	0.238095	0.00341618	chr1	229272782
cg14696926	0.0993234	0.388273	0.288949	0.0034241	chr8	2093220	MYOM2
cg26038971	0.288691	0.643188	0.354497	0.00342847	chr3	14185774
cg27161115	0.123256	0.45829	0.335034	0.0034307	chr4	6920113	TBC1D14
cg13439241	0.26515	0.471571	0.206421	0.00343211	chr11	63273507	LGALS12
cg12993990	0.112087	0.378783	0.266696	0.00343236	chr1	224023540	TP53BP2
cg09195098	0.500398	0.709646	0.209248	0.00344473	chr6	10529972	GCNT2
cg07246904	0.468902	0.721082	0.25218	0.00344823	chr9	128025113	GAPVD1
cg25659364	0.287605	0.537664	0.250059	0.00344823	chr6	134851388	LOC101928304
cg01880463	0.436493	0.722692	0.286199	0.00346038	chr20	45179413	C20orf123
cg23888634	0.0469498	0.271624	0.224674	0.00347199	chr11	62312268	AHNAK
cg13808896	0.219783	0.668063	0.44828	0.0034735	chr18	21550562
cg06928797	0.357537	0.620012	0.262475	0.0034735	chr11	116966699	SIK3
cg13702949	0.30422	0.658699	0.354479	0.0034894	chr2	656917
cg19284549	0.10941	0.429327	0.319917	0.00349702	chr4	185425261
cg10558740	0.441083	0.649854	0.208771	0.0035043	chr6	22148738	FLJ22536
cg10459935	0.388161	0.639096	0.250934	0.00350895	chr16	89518843	LOC101927817
cg10546219	0.199787	0.416641	0.216854	0.00350972	chr17	29336262
cg00053851	0.7001	0.922575	0.222474	0.00351115	chr1	226270442
cg16186288	0.46629	0.892884	0.426594	0.00351115	chr17	28049596	SSH2
cg02099683	0.0834536	0.341625	0.258172	0.00351121	chr10	126386947	FAM53B
cg07374224	0.631869	0.836564	0.204695	0.00351756	chr21	43809848	TMPRSS3
cg01295994	0.0465691	0.281406	0.234837	0.00352098	chr19	51924572
cg23610588	0.495996	0.796611	0.300615	0.00352635	chr22	44438406	PARVB
cg09696464	0.0690805	0.278141	0.20906	0.0035322	chr12	44229417	TMEM117
cg18306516	0.573142	0.78287	0.209729	0.00353291	chr10	81103258
cg00036976	0.557761	0.777069	0.219307	0.0035468	chr16	85343281
cg27042278	0.44643	0.662805	0.216374	0.00355101	chr14	91720527	GPR68
cg05676937	0.401661	0.636861	0.2352	0.0035574	chr2	69816330	AAK1
cg09199129	0.0492549	0.311779	0.262524	0.003568	chr2	30453531	LBH
cg25586417	0.237029	0.494383	0.257354	0.00356945	chr15	41785301	ITPKA
cg03809021	0.6717	0.891671	0.219971	0.00357414	chr16	89831123	FANCA
cg16043669	0.486072	0.789103	0.303032	0.00357414	chr15	99819674	LRRC28
cg23095729	0.596284	0.815052	0.218768	0.00358223	chr22	20019674	C22orf25
cg18361892	0.0429382	0.361749	0.31881	0.00358347	chr18	56383450	MALT1
cg18869624	0.593715	0.88068	0.286965	0.00358347	chr19	2260400
cg18741908	0.483724	0.702193	0.218469	0.00359353	chr3	169756818	GPR160
cg03505536	0.0468304	0.252162	0.205332	0.00360261	chr1	211688715
cg07989312	0.210023	0.597855	0.387832	0.00361023	chr3	136506546
cg03137472	0.182136	0.407074	0.224938	0.00361248	chr5	39215507	FYB
cg27655507	0.386122	0.595959	0.209837	0.00362683	chr8	20159789
cg10177528	0.620307	0.877069	0.256762	0.0036292	chr1	211499638	TRAF5
cg14905144	0.469578	0.886971	0.417393	0.00363186	chr15	70387094	TLE3
cg09153895	0.140326	0.463038	0.322712	0.00363578	chr17	58179869	LOC653653
cg10453816	0.448745	0.707241	0.258496	0.00363751	chr20	37499530	PPP1R16B
cg24425727	0.42761	0.695574	0.267964	0.00363817	chr6	36645648	CDKN1A
cg12857737	0.340838	0.711383	0.370545	0.00363817	chr1	226063357	TMEM63A
cg07942842	0.563409	0.795726	0.232318	0.00364672	chr22	18574492
cg16536016	0.125539	0.369951	0.244412	0.00364672	chr8	38757775	PLEKHA2
cg02730804	0.53185	0.769621	0.237771	0.00365164	chr5	125799820	GRAMD3
cg00237625	0.645377	0.913737	0.26836	0.00365889	chr22	39485267
cg19293468	0.620645	0.87007	0.249425	0.00366613	chr17	1973400	SMG6
cg24605511	0.319732	0.700147	0.380415	0.00366613	chr5	175969064	CDHR2
cg26392708	0.44818	0.663667	0.215488	0.00366613	chr10	6170926
cg06512885	0.328282	0.5379	0.209618	0.00366907	chr19	50922190	SPIB
cg14118946	0.229568	0.49893	0.269362	0.00367063	chr9	34986905
cg17958242	0.132909	0.451714	0.318805	0.00367264	chr4	40197954	RHOH
cg02184558	0.142104	0.407344	0.26524	0.00367329	chr16	68104456	DUS2
cg12665138	0.171756	0.391217	0.219461	0.00367329	chr11	32610465	EIF3M
cg13373944	0.370477	0.584658	0.214181	0.00367786	chr6	123109999	SMPDL3A
cg07708729	0.236042	0.464205	0.228163	0.00368381	chr5	60256623	NDUFAF2
cg03370957	0.566127	0.793721	0.227595	0.0036873	chr7	72933161	BAZ1B
cg00174573	0.217313	0.508295	0.290982	0.00369085	chr12	125172635
cg21518432	0.129012	0.335081	0.206069	0.00369563	chr15	49255364	SHC4
cg19623226	0.374518	0.627312	0.252795	0.00370105	chr11	12108103
cg18437039	0.565875	0.825895	0.260019	0.00371234	chr19	1444202
cg10921709	0.53445	0.802682	0.268231	0.00372176	chr22	38092643	TRIOBP
cg23322868	0.545451	0.804967	0.259515	0.00372572	chr9	21993972	CDKN2B-AS1
cg15689410	0.466961	0.785381	0.31842	0.00372572	chr2	74727000	LBX2
cg01146808	0.498492	0.717502	0.21901	0.00372854	chr6	106551368	PRDM1
cg09966309	0.441049	0.659782	0.218733	0.00373248	chr6	166954739	RPS6KA2
cg21215929	0.153696	0.418282	0.264586	0.00373315	chr5	14873039	ANKH
cg14691111	0.0688826	0.365541	0.296658	0.00373599	chr1	28319022	EYA3
cg07097722	0.20736	0.461833	0.254473	0.00373599	chr20	43247325	PKIG
cg11410857	0.385552	0.671563	0.286011	0.0037397	chr15	91279302	BLM
cg03567554	0.441957	0.825313	0.383357	0.00374303	chr11	121324076	SORL1
cg25420398	0.036931	0.31281	0.275879	0.00374508	chr3	133968920	RYK
cg24849932	0.620503	0.873292	0.252789	0.0037486	chr14	76017374
cg03043127	0.067092	0.292204	0.225112	0.00375198	chr5	76010658	F2R
cg08715148	0.482596	0.791858	0.309262	0.00375569	chr6	113953839	LOC101927686
cg14157525	0.288856	0.581445	0.292589	0.00376784	chr16	58161042	CFAP20
cg26765773	0.124258	0.355732	0.231474	0.00377507	chr6	28303269	ZSCAN31
cg00055876	0.645092	0.908648	0.263555	0.00377603	chr2	106497031	NCK2
cg03763873	0.269225	0.520619	0.251393	0.00377603	chr13	43565901	EPSTI1
cg10942521	0.286015	0.486899	0.200884	0.00377793	chr2	162281498	TBR1
cg11099041	0.0542051	0.303374	0.249169	0.00377933	chr3	119041385	CDGAP
cg19198546	0.314626	0.583418	0.268793	0.00378238	chr2	201172754	SPATS2L
cg03921763	0.215795	0.493353	0.277558	0.00379512	chr1	232054260	DISC1
cg12215393	0.0276235	0.261937	0.234313	0.00379713	chr11	67909677
cg01722297	0.135252	0.354862	0.21961	0.00380174	chr17	46190702	SNX11
cg07096093	0.33302	0.61768	0.28466	0.00380383	chr22	28839350	TTC28
cg11119938	0.474294	0.676668	0.202375	0.00380383	chr4	10007994	SLC2A9
cg23436391	0.270116	0.58554	0.315424	0.00382791	chr2	230933731	SLC16A14
cg23310078	0.688092	0.892661	0.204569	0.00384059	chr1	38413334	INPP5B
cg04991444	0.410789	0.699801	0.289011	0.00384838	chr20	50057438	NFATC2
cg20786131	0.130606	0.415999	0.285394	0.00386332	chr18	20714496	CABLES1
cg25261377	0.389454	0.665331	0.275878	0.00386398	chr6	30313517	RPP21
cg21018698	0.610486	0.904327	0.293841	0.00387813	chr5	148986280	ARHGEF37
cg25030513	0.228661	0.573308	0.344647	0.0038782	chr11	17297515	NUCB2
cg06353720	0.0769779	0.351839	0.274862	0.0038782	chr10	91087558	IFIT3
cg15227656	0.188656	0.48335	0.294694	0.0038782	chr16	68303445	SLC7A6
cg19776272	0.256077	0.478076	0.221998	0.0038782	chr11	33758214	CD59
cg18611122	0.140257	0.38652	0.246264	0.0038782	chr1	150947896	LASS2
cg25679205	0.163122	0.494283	0.331161	0.00387826	chr4	37892252	TBC1D1
cg02622874	0.558457	0.804212	0.245755	0.00388276	chr4	71836756	MOB1B
cg04779361	0.391928	0.695426	0.303497	0.0039031	chr14	106539720
cg10342899	0.126319	0.402467	0.276148	0.00390874	chr10	102822249	KAZALD1
cg26325723	0.332674	0.780512	0.447838	0.00393522	chr20	25039792	ACSS1
cg26039662	0.357155	0.618845	0.26169	0.00395486	chr17	33672713
cg07062336	0.597557	0.836268	0.238711	0.00395749	chr12	45970082
cg15243034	0.337186	0.689698	0.352512	0.00399092	chr11	77907656	USP35
cg11656483	0.259775	0.520965	0.26119	0.00399602	chr15	101779889	CHSY1
cg21023808	0.0740583	0.35154	0.277481	0.00399752	chr1	229265861
cg10441199	0.468072	0.724422	0.25635	0.00400745	chr11	12155992	MICAL2
cg15007548	0.319569	0.525405	0.205835	0.00400745	chr2	159950276	TANC1
cg11688576	0.493145	0.776712	0.283567	0.00401288	chr10	106099061	ITPRIP
cg16697214	0.0244181	0.288831	0.264413	0.00401921	chr7	50343361	IKZF1
cg01762827	0.0994518	0.569433	0.469981	0.00401921	chr16	69141442	HAS3
cg25250968	0.295703	0.658837	0.363134	0.00401971	chr6	11318770	NEDD9
cg23107161	0.0332652	0.300971	0.267706	0.00402102	chr2	27938371
cg13989603	0.411234	0.729228	0.317994	0.0040264	chr3	151974942
cg02097429	0.233324	0.507581	0.274257	0.00402866	chr16	27210995
cg14271686	0.249015	0.509729	0.260714	0.00403822	chr15	41806188	LTK
cg01720186	0.0677436	0.385847	0.318104	0.00405534	chr3	182970846	MCF2L2
cg14082886	0.142741	0.473631	0.330889	0.00405534	chr11	35164485	CD44
cg00489575	0.582102	0.892734	0.310631	0.00406794	chr10	126405807	FAM53B
cg04913766	0.0601118	0.341993	0.281881	0.00407071	chr6	25042678	FAM65B
cg09180057	0.619417	0.900479	0.281062	0.00407071	chr14	89687989	FOXN3
cg14645027	0.591984	0.815135	0.223151	0.00407221	chr12	52642706	KRT7
cg12721695	0.627874	0.857405	0.229531	0.0040908	chr6	33180415	RING1
cg08625239	0.436515	0.674905	0.23839	0.00409133	chr17	33572700	SLFN5
cg06680429	0.292857	0.552154	0.259296	0.00409133	chr1	100852947	CDC14A
cg17610574	0.69093	0.900717	0.209787	0.00409133	chr1	205448801
cg21682787	0.60549	0.813389	0.207899	0.00409769	chr2	8675187
cg04835068	0.257876	0.515763	0.257887	0.00409769	chr22	31957393	SFI1
cg24348573	0.609176	0.838561	0.229385	0.00410381	chr10	6020387	IL15RA
cg00258692	0.306278	0.550376	0.244098	0.00411051	chr9	15511667	PSIP1
cg03013329	0.0741988	0.285976	0.211777	0.0041257	chr18	22006989	IMPACT
cg12197666	0.109949	0.425087	0.315138	0.00413821	chr13	40511553
cg14085389	0.30381	0.565685	0.261875	0.00414378	chr10	73487873	C10orf105
cg24750887	0.0590037	0.261974	0.202971	0.0041473	chr4	89534723	HERC3
cg18800910	0.316273	0.517631	0.201358	0.00414893	chr11	72430415	ARAP1
cg15676720	0.213451	0.559389	0.345938	0.00415253	chr1	214805643	CENPF
cg15412371	0.536875	0.746978	0.210104	0.00415428	chr19	7881574
cg10575067	0.567046	0.952263	0.385217	0.00415512	chr19	39896215	ZFP36
cg05715564	0.428846	0.790505	0.361659	0.00415715	chr9	130736099	FAM102A
cg05824261	0.17335	0.499305	0.325955	0.00416092	chr9	140200788
cg19340455	0.492743	0.696023	0.20328	0.00416092	chr7	1095720	C7orf50
cg26988916	0.611562	0.879131	0.267569	0.00416092	chr19	41855366	TGFB1
cg09566308	0.472518	0.763793	0.291275	0.00417508	chr3	48542422	SHISA5
cg16495908	0.497783	0.724617	0.226835	0.0041785	chr19	16462521
cg06747888	0.0534468	0.310631	0.257184	0.0041849	chr2	162271859	TBR1
cg07701241	0.0552961	0.331116	0.27582	0.00418839	chr11	46367812	DGKZ
cg25948037	0.578093	0.808868	0.230775	0.00419207	chr4	57522988	HOPX
cg00154107	0.145713	0.412643	0.266931	0.00419384	chr7	8010695	GLCCI1
cg11205800	0.219936	0.427576	0.207639	0.00419484	chr10	64521173
cg08999812	0.663861	0.875435	0.211574	0.00419484	chr17	80740950	TBCD
cg01930746	0.191879	0.468906	0.277027	0.00420892	chr2	10950511	PDIA6
cg24055239	0.267931	0.502457	0.234526	0.004209	chr20	31099867	LOC101929698
cg03392565	0.209022	0.425713	0.216691	0.004209	chr1	212464932	PPP2R5A
cg25049486	0.628833	0.896409	0.267576	0.00422299	chr6	130544510	SAMD3
cg19206705	0.682059	0.922537	0.240478	0.00422678	chr6	157890509	ZDHHC14
cg19991046	0.563828	0.782784	0.218956	0.0042279	chr8	142183677	DENND3
cg20003058	0.133501	0.428506	0.295005	0.0042279	chr10	26726503	APBB1IP
cg16554534	0.447294	0.669408	0.222114	0.00423337	chr17	73238513	GGA3
cg07660890	0.572712	0.810724	0.238013	0.00423907	chr2	37881124	CDC42EP3
cg27194209	0.494952	0.798912	0.30396	0.00424205	chr3	15508974	COLQ
cg06960395	0.530837	0.747957	0.217121	0.00424612	chr12	52743185
cg18719665	0.191132	0.477591	0.286459	0.00425256	chr18	21572656	TTC39C
cg08402059	0.694758	0.902922	0.208164	0.00425894	chr4	113203768	TIFA
cg12828075	0.0940591	0.350048	0.255989	0.00426003	chr11	15136150	INSC
cg01602822	0.141659	0.578027	0.436368	0.00426196	chr3	56951917	ARHGEF3
cg00031042	0.16573	0.531713	0.365983	0.00426252	chr6	158254767	SNX9
cg08676970	0.60699	0.852317	0.245327	0.00426813	chr2	8453146	LINC00299
cg14529022	0.501793	0.734803	0.23301	0.00426966	chr1	23441024	LUZP1
cg06258356	0.522448	0.852661	0.330212	0.00427739	chr3	59438006
cg14608903	0.189173	0.436189	0.247016	0.00427772	chr10	116287249	ABLIM1
cg00233028	0.482437	0.74939	0.266953	0.00427772	chr11	44642914
cg22833809	0.289357	0.520759	0.231402	0.00428604	chr17	76129984	TMC8
cg15904588	0.541102	0.763061	0.221959	0.00428604	chr1	19337442
cg00144816	0.707712	0.926876	0.219164	0.00428604	chr2	28498080	BRE
cg14634531	0.224779	0.490849	0.26607	0.00429048	chr15	52975970
cg26300795	0.110119	0.327415	0.217296	0.00430041	chr7	872547	SUN1
cg09583374	0.367375	0.610996	0.243621	0.00430041	chr12	54809239	ITGA5
cg11094543	0.161278	0.57604	0.414762	0.00430627	chr2	242238387	HDLBP
cg20852250	0.546562	0.764447	0.217885	0.00430627	chr3	72149422
cg12046321	0.538904	0.747896	0.208992	0.00430822	chr20	52684429	BCAS1
cg19454119	0.480784	0.694755	0.213971	0.00431584	chr22	23561273	BCR
cg14726637	0.364188	0.585459	0.22127	0.00433443	chr1	207669308	CR1
cg14904662	0.357306	0.58084	0.223534	0.00434047	chr8	41655673	ANK1
cg07042014	0.463585	0.67167	0.208085	0.00435038	chr14	24783620	LTB4R
cg27518156	0.0890576	0.318625	0.229568	0.00435658	chr6	6751984
cg06141561	0.475814	0.695742	0.219928	0.00436804	chr16	2011215	NDUFB10
cg11915525	0.608599	0.896984	0.288386	0.00437177	chr12	27622700	C12orf70
cg17465423	0.557234	0.770533	0.2133	0.00437238	chr12	54784180	ZNF385A
cg20534930	0.548397	0.834043	0.285645	0.00437709	chr15	71972294	THSD4
cg08791347	0.192574	0.69724	0.504666	0.00437709	chr10	13831250	FRMD4A
cg05192293	0.107076	0.370734	0.263659	0.00437796	chr10	71934086
cg03005293	0.625562	0.837121	0.211559	0.00438151	chr1	151805241	RORC
cg20677824	0.288325	0.550773	0.262449	0.00438914	chr5	106724406	EFNA5
cg17484029	0.599242	0.887694	0.288451	0.00440788	chr2	38340347
cg12490092	0.200817	0.406136	0.205319	0.00442852	chr19	42462131	RABAC1
cg00296804	0.56856	0.855197	0.286638	0.00442931	chr12	29219319
cg25532922	0.700455	0.919109	0.218654	0.00443765	chr2	30453223	LBH
cg17732347	0.05718	0.299076	0.241896	0.004439	chr6	143179316	HIVEP2
cg09273683	0.542377	0.75387	0.211493	0.00445557	chr10	22936953	PIP4K2A
cg14694471	0.237162	0.466382	0.22922	0.0044607	chr6	628968	EXOC2
cg25580096	0.606057	0.861294	0.255237	0.00446388	chr12	94541598	PLXNC1
cg01466232	0.628136	0.8664	0.238264	0.00446535	chr12	121998505	KDM2B
cg10018167	0.646919	0.92434	0.277421	0.0044728	chr14	64663683	SYNE2
cg02003184	0.290238	0.566095	0.275856	0.00448352	chr19	51324465	KLK1
cg09614653	0.0671912	0.269618	0.202426	0.00449476	chr10	22542145
cg18443412	0.076145	0.385413	0.309268	0.00450073	chr2	136877278
cg05219445	0.428679	0.68122	0.252541	0.00450654	chr6	139855396
cg08195294	0.567585	0.769311	0.201726	0.0045076	chr9	93745950
cg21917740	0.419747	0.640581	0.220835	0.00451112	chr2	8597923
cg14363469	0.594292	0.812625	0.218333	0.00451112	chr9	98790268
cg27624395	0.561067	0.912916	0.351849	0.00451986	chr6	158236112
cg21651269	0.149105	0.420871	0.271766	0.00451986	chr1	28918629	RAB42
cg11304191	0.459735	0.75797	0.298234	0.00451986	chr8	95874874	INTS8
cg22092811	0.0774124	0.337743	0.260331	0.00452262	chr3	99595145	C3orf26
cg05852040	0.0383161	0.503297	0.464981	0.00452915	chr7	77044873	PION
cg00812770	0.653839	0.86225	0.208411	0.00453449	chr1	1073510
cg09978441	0.563759	0.810076	0.246317	0.00454229	chr20	17877095
cg26118759	0.182378	0.59762	0.415243	0.0045562	chr1	117058474	CD58
cg26478107	0.257322	0.473288	0.215966	0.00456565	chr6	26595280
cg08800670	0.573833	0.780026	0.206192	0.00456743	chr6	436684
cg27562005	0.517718	0.792829	0.275111	0.00456938	chr6	525032	EXOC2
cg15085883	0.553955	0.797223	0.243268	0.00458211	chr12	68848994
cg15843572	0.607771	0.850396	0.242625	0.00459807	chr12	133249005	POLE
cg19413693	0.252435	0.590609	0.338174	0.00460733	chr1	108442921	VAV3
cg13644197	0.56867	0.836855	0.268185	0.00460945	chr17	81039820	METRNL
cg14251691	0.639876	0.869569	0.229693	0.00460955	chr10	126382387	FAM53B
cg06779553	0.242058	0.45567	0.213613	0.00460955	chr8	60020513	TOX
cg06512263	0.574156	0.8604	0.286244	0.00460955	chr6	20709867	CDKAL1
cg11889800	0.597374	0.852114	0.25474	0.00461166	chr15	86253551	AKAP13
cg10001244	0.426289	0.65954	0.233251	0.00462366	chr18	12840815	PTPN2
cg03255128	0.121608	0.377177	0.255568	0.00462935	chr16	31227411	TRIM72
cg01611017	0.529623	0.784739	0.255117	0.00463252	chr14	95780344	CLMN
cg15514918	0.342208	0.636719	0.294511	0.00464572	chr1	236087201
cg07983363	0.247119	0.472978	0.225859	0.00464572	chr15	101991886	PCSK6
cg07385778	0.577901	0.865344	0.287444	0.00464572	chr3	72320634
cg24119607	0.359426	0.704973	0.345547	0.00464697	chr5	139047739	CXXC5
cg21604191	0.484227	0.69943	0.215203	0.00464749	chr19	51965573
cg24403567	0.352341	0.746044	0.393704	0.00465366	chr1	212927749	NSL1
cg11675876	0.202694	0.463139	0.260445	0.00465713	chr3	188665436	TPRG1-AS1
cg05098380	0.363854	0.585731	0.221877	0.00467102	chr15	66585090	DIS3L
cg24436531	0.356289	0.659475	0.303186	0.00467505	chr11	128556352	FLI1
cg21771805	0.303495	0.7215	0.418006	0.00467542	chr7	150412503	GIMAP1
cg06599914	0.22242	0.466979	0.244559	0.00467542	chr11	32915903	QSER1
cg09542579	0.385374	0.703992	0.318618	0.00467869	chr4	10007966	SLC2A9
cg06951727	0.378113	0.622159	0.244046	0.00467908	chr2	238616285	LRRFIP1
cg11427534	0.624993	0.913197	0.288205	0.00469073	chr5	132155233
cg05726661	0.243628	0.483325	0.239697	0.00470992	chr17	7348438	CHRNB1
cg09190470	0.619761	0.834638	0.214876	0.00471665	chr2	8039876	LOC101929551
cg26109791	0.614347	0.854312	0.239965	0.00475309	chr17	74666671	LOC105274304
cg17193974	0.526664	0.764025	0.237361	0.00475575	chr5	118664518	TNFAIP8
cg05045335	0.394484	0.610905	0.21642	0.00475575	chr1	8457417	RERE
cg10438048	0.375196	0.731481	0.356284	0.00475641	chr15	69958982	PCAT29
cg12696536	0.623151	0.90521	0.282059	0.00476384	chr2	10446128	HPCAL1
cg22102485	0.411889	0.649133	0.237244	0.00476384	chr12	117049064
cg03685481	0.194884	0.433896	0.239012	0.0047647	chr15	51066872
cg00849863	0.110517	0.333987	0.22347	0.00479843	chr4	38157064
cg04689607	0.431048	0.635212	0.204164	0.00479843	chr15	26028787	ATP10A
cg10373178	0.313398	0.573324	0.259926	0.0048131	chr14	105535483
cg14904706	0.364113	0.619667	0.255554	0.00481757	chr17	76781345
cg12417525	0.238337	0.69067	0.452333	0.00484396	chr7	99808659	STAG3
cg19528789	0.579173	0.844814	0.265641	0.00484718	chr1	12232415	TNFRSF1B
cg09250976	0.586014	0.806284	0.22027	0.00484718	chr17	37927002	IKZF3
cg22596511	0.561389	0.784272	0.222883	0.00485187	chr1	42164849	HIVEP3
cg10509784	0.468787	0.805088	0.336301	0.00485517	chr15	70011565
cg19526866	0.499043	0.703212	0.204169	0.00486303	chr5	133472683	TCF7
cg23475474	0.515093	0.724762	0.209669	0.00486314	chr17	63527924	AXIN2
cg08686553	0.206272	0.44338	0.237108	0.00487595	chr9	21971256	CDKN2A
cg21406003	0.695822	0.899141	0.203319	0.00489063	chr9	127052763	NEK6
cg03921216	0.279777	0.649044	0.369266	0.00489476	chr6	31166799	HCG27
cg13791460	0.553285	0.852309	0.299024	0.00489476	chr2	232881711	DIS3L2
cg26477360	0.645192	0.879737	0.234545	0.00490893	chr9	130660787	ST6GALNAC6
cg25146597	0.0378354	0.329207	0.291372	0.00494299	chr16	67197439	FBXL8
cg11771408	0.573075	0.789287	0.216212	0.00494549	chr5	132024049
cg24130739	0.413911	0.699447	0.285535	0.00495021	chr3	39323221	CX3CR1
cg11967480	0.182451	0.393555	0.211104	0.00495794	chr10	112290198
cg21435367	0.640124	0.873967	0.233843	0.00497434	chr3	133574742	RAB6B
cg24375364	0.591625	0.876313	0.284689	0.00497434	chr7	2755000	AMZ1
cg01003666	0.0768264	0.375714	0.298887	0.00497513	chr7	139929429
cg01914331	0.533153	0.734482	0.201329	0.00498476	chr19	1058262	ABCA7
cg00866556	0.119613	0.375321	0.255708	0.00500625	chr1	29449356	TMEM200B
cg17696750	0.246129	0.470666	0.224537	0.00500685	chr3	197026282	DLG1
cg09659915	0.495742	0.700488	0.204746	0.00501454	chr9	132806098	FNBP1
cg22843797	0.0542771	0.264694	0.210417	0.00502381	chr8	23082961	TNFRSF10A
cg24298263	0.548441	0.902725	0.354284	0.00502381	chr16	12637358	SNX29
cg18922196	0.0635299	0.278604	0.215074	0.00502722	chr2	106360864	NCK2
cg12102235	0.514124	0.828839	0.314715	0.00503574	chr1	9047007
cg27228254	0.657206	0.877687	0.220481	0.00504521	chr14	93136717	RIN3
cg04602696	0.477672	0.694417	0.216745	0.00505187	chr16	88846723	FAM38A
cg15800327	0.0887409	0.34988	0.261139	0.00505187	chr10	126417104	FAM53B
cg27625119	0.521255	0.750662	0.229407	0.00505187	chr5	1502318	LPCAT1
cg20167074	0.369914	0.709472	0.339558	0.00505724	chr1	151967023	S100A10
cg10646395	0.189789	0.505594	0.315805	0.00505842	chr11	45167702	PRDM11
cg01265971	0.613615	0.870075	0.25646	0.00506833	chr3	156398928	TIPARP
cg06212637	0.0746458	0.371391	0.296745	0.00508413	chr16	67184953	B3GNT9
cg26413256	0.672709	0.883306	0.210596	0.0050998	chr19	42856838	MEGF8
cg15068140	0.431001	0.636414	0.205413	0.00510075	chr5	76147668	S100Z
cg06700146	0.138293	0.343067	0.204773	0.00510395	chr17	6926400	BCL6B
cg13353542	0.0691015	0.290973	0.221871	0.00510492	chr9	80826125
cg17953701	0.0625962	0.341879	0.279282	0.00510867	chr5	55219224
cg13355704	0.443941	0.681041	0.2371	0.00510867	chr2	69968414	ANXA4
cg07913379	0.520931	0.871028	0.350097	0.00510949	chr1	200325145	LINC00862
cg05987114	0.511752	0.855571	0.343819	0.00511371	chr6	20565154	CDKAL1
cg12954102	0.512785	0.759009	0.246224	0.00512425	chr9	127420539	MIR181A2HG
cg24219308	0.0454821	0.2491	0.203618	0.00516924	chr17	55333188	MSI2
cg06856913	0.542417	0.846041	0.303623	0.00517099	chr10	98347946	TM9SF3
cg03593369	0.192696	0.526394	0.333698	0.00517991	chr2	43456557
cg08339344	0.692909	0.901593	0.208684	0.00518248	chr14	93121930	RIN3
cg20299703	0.248462	0.572662	0.3242	0.00518276	chr1	65731886	DNAJC6
cg18051019	0.497295	0.708875	0.21158	0.00518742	chr1	27935821
cg20456582	0.418192	0.63554	0.217349	0.00518884	chr22	17762633
cg11101937	0.605771	0.859411	0.253641	0.00518978	chr17	62134320	ERN1
cg03199014	0.448975	0.794624	0.345649	0.00519492	chr1	226922948	ITPKB
cg13123656	0.317311	0.63497	0.317659	0.00521623	chr10	60144124	TFAM
cg03554335	0.550007	0.78633	0.236323	0.00521719	chr17	62075151	C17orf72
cg08446900	0.130503	0.335922	0.205418	0.00521719	chr17	38501519	RARA
cg06845303	0.57927	0.872468	0.293197	0.00522077	chr6	125624542	HDDC2
cg03305190	0.618908	0.852332	0.233425	0.00522571	chr11	128629252	FLI1
cg20821276	0.495624	0.749628	0.254004	0.00523724	chr17	65243119
cg08949143	0.459428	0.865011	0.405584	0.0052629	chr13	30947713	LOC100188949
cg20898293	0.339913	0.663892	0.323979	0.00527365	chr2	175753
cg19004918	0.631392	0.859366	0.227975	0.00527837	chr12	75877468	GLIPR1
cg06876103	0.454621	0.671603	0.216982	0.005285	chr7	92053598
cg13692134	0.235561	0.438583	0.203022	0.005285	chr5	74350132
cg23399173	0.117146	0.436181	0.319035	0.00528958	chr2	37551108
cg17472111	0.607626	0.828069	0.220443	0.00531021	chr11	75287721
cg09576161	0.177397	0.377894	0.200497	0.00532007	chr1	236086969
cg25096679	0.350339	0.636327	0.285988	0.00533238	chr10	103601006	KCNIP2
cg22805381	0.574818	0.818435	0.243618	0.00533867	chr14	51760188
cg11781733	0.0740756	0.314623	0.240547	0.00534248	chr14	73190903	DPF3
cg20301127	0.328752	0.676449	0.347698	0.00534693	chr15	76483637	C15orf27
cg07591278	0.535986	0.793164	0.257178	0.00534693	chr3	23851523	UBE2E1
cg14708940	0.508839	0.743139	0.234301	0.00534873	chr10	3805441
cg12816748	0.421735	0.706031	0.284297	0.00536578	chr7	752743	PRKAR1B
cg22730464	0.105354	0.309837	0.204483	0.00536578	chr5	94955816	GPR150
cg19062982	0.220873	0.426813	0.205941	0.00536641	chr1	25830432
cg12396523	0.172165	0.374313	0.202149	0.00538332	chr8	116680127	TRPS1
cg25414605	0.538237	0.760792	0.222555	0.00538383	chr11	67182672	ATPGD1
cg07471156	0.630219	0.842252	0.212034	0.00538418	chr8	145625605	CPSF1
cg09998165	0.680189	0.899842	0.219653	0.00538782	chr16	11453357
cg05185586	0.569294	0.818238	0.248945	0.00539279	chr2	37853030
cg00555420	0.104634	0.330414	0.225779	0.00540417	chr4	16214868	TAPT1
cg18595867	0.466554	0.667528	0.200974	0.00540535	chr1	47899212	MGC12982
cg09606564	0.385886	0.59448	0.208594	0.0054076	chr17	19290353	MFAP4
cg10149598	0.280758	0.482413	0.201655	0.00541142	chr2	122160028	CLASP1
cg04536922	0.648693	0.898426	0.249733	0.00541857	chr4	89978566	FAM13A
cg12612856	0.0827528	0.297306	0.214553	0.00542459	chr9	134268786
cg14305476	0.672815	0.892072	0.219257	0.00543196	chr14	95969736
cg06158978	0.656515	0.878152	0.221637	0.00544705	chr19	44066539	XRCC1
cg17085123	0.22533	0.608974	0.383644	0.00544982	chr1	54943133
cg11911122	0.345385	0.546376	0.20099	0.00545917	chr8	71316769	NCOA2
cg21270316	0.0964171	0.307113	0.210696	0.00548218	chr11	129793332	PRDM10
cg08270191	0.288523	0.517227	0.228704	0.00549509	chr9	62939
cg10416963	0.100061	0.305332	0.205271	0.00549509	chr4	121844401	PRDM5
cg00163365	0.205858	0.429126	0.223268	0.00552551	chr4	84203456	COQ2
cg22959137	0.254676	0.564188	0.309511	0.00554434	chr16	11589683
cg12845923	0.555877	0.791494	0.235618	0.00555487	chr4	55139873	PDGFRA
cg15346781	0.355355	0.579255	0.2239	0.00555636	chr2	7017571	RSAD2
cg18582073	0.195206	0.410336	0.21513	0.00557819	chr15	85202042	NMB
cg16232674	0.24356	0.471667	0.228107	0.00558355	chr22	37309658	CSF2RB
cg18307618	0.244633	0.453444	0.208811	0.00559584	chr12	25242587	LRMP
cg05501742	0.098651	0.365186	0.266535	0.00559584	chr16	126892	MPG
cg10546044	0.510092	0.745317	0.235226	0.00559659	chr20	50036858	NFATC2
cg19247448	0.407608	0.65952	0.251912	0.00560488	chr3	187653484
cg03098021	0.461812	0.699644	0.237833	0.00562065	chr20	48285260	B4GALT5
cg17651821	0.0515664	0.293689	0.242122	0.00563807	chr6	27841683	HIST1H4L
cg11879620	0.0229527	0.237615	0.214662	0.00564707	chr1	211499932	TRAF5
cg03835987	0.595919	0.842266	0.246347	0.00564907	chr4	111120249	ELOVL6
cg15526246	0.158601	0.362747	0.204147	0.00565483	chr8	9760427	LOC157627
cg22434421	0.451197	0.858596	0.407399	0.00565837	chr1	25889997	LDLRAP1
cg00364704	0.476238	0.752544	0.276306	0.00567385	chr7	2750071	AMZ1
cg21855910	0.619498	0.854787	0.235289	0.00567445	chr17	30817397	CDK5R1
cg00336593	0.494935	0.731796	0.236861	0.00567445	chr2	152220410	LOC101929319
cg07222861	0.0325201	0.279739	0.247218	0.0056843	chr1	32355084
cg09858894	0.266232	0.63768	0.371449	0.0057167	chr4	108939993	HADH
cg02513370	0.25349	0.675241	0.421751	0.00571806	chr8	116464429	TRPS1
cg04236145	0.131983	0.368031	0.236048	0.00571844	chr7	151466575	PRKAG2
cg22334140	0.305483	0.524837	0.219354	0.00572279	chr3	143550518	SLC9A9
cg04516774	0.34604	0.564873	0.218834	0.00572877	chr2	177518909	LINC01117
cg07193470	0.487115	0.725295	0.238179	0.00573064	chr9	21966564	CDKN2A-AS1
cg01355957	0.0532875	0.377579	0.324292	0.00573481	chr10	91175165	IFIT5
cg13502252	0.184136	0.56481	0.380673	0.0057455	chr1	153762372
cg02997316	0.108154	0.33333	0.225176	0.00575431	chr1	156093624	LMNA
cg15593354	0.549716	0.791825	0.242109	0.00576141	chr3	156799409
cg12684183	0.431026	0.670187	0.239161	0.00578579	chr3	151994539	MBNL1
cg10509046	0.294247	0.529143	0.234895	0.00579702	chr12	111847762	SH2B3
cg06092948	0.0777194	0.558937	0.481218	0.00580472	chr10	91061294	IFIT2
cg06282270	0.0236046	0.225307	0.201703	0.00582467	chr11	61062910	VWCE
cg19801025	0.408988	0.632798	0.223811	0.00583195	chr7	116594693	ST7
cg19069884	0.57826	0.816295	0.238036	0.00583195	chr15	101728309	CHSY1
cg26467270	0.286874	0.499959	0.213085	0.00583957	chr17	76718664	CYTH1
cg08536012	0.409494	0.670067	0.260574	0.00584088	chr4	7648558	SORCS2
cg06445016	0.357254	0.58912	0.231866	0.00584168	chr8	61835848
cg02326058	0.28912	0.561404	0.272284	0.00584294	chr8	8993102
cg09277376	0.438473	0.698113	0.25964	0.00584842	chr1	47899676	MGC12982
cg23057699	0.565139	0.80183	0.236691	0.0058608	chr2	65100535
cg23411013	0.509555	0.851615	0.34206	0.005881	chr15	60868149	RORA
cg26997028	0.387144	0.649369	0.262225	0.00588506	chr5	76012827	F2R
cg25158459	0.434182	0.734945	0.300764	0.00588899	chr1	27165674	ZDHHC18
cg02836135	0.302943	0.549327	0.246384	0.00588964	chr6	108052093	SCML4
cg09939625	0.546542	0.842022	0.29548	0.00589494	chr7	98983294	ARPC1B
cg15928398	0.267096	0.523352	0.256256	0.00590262	chr3	186647950	ST6GAL1
cg10801292	0.108588	0.353841	0.245252	0.00590395	chr3	14186445
cg13289769	0.188304	0.389934	0.20163	0.00593827	chr4	25863347	SEL1L3
cg12996913	0.178699	0.390453	0.211754	0.00593978	chr3	72338454
cg02479081	0.270386	0.47864	0.208254	0.00594374	chr9	92097516
cg18248284	0.174589	0.56104	0.386451	0.00594374	chr19	13215151	LYL1
[truncated: 1,541 more rows]
