# Supplementary material for: Culture expansion of CAR T cells results in aberrant DNA methylation that is associated with adverse clinical outcome
Source: Leukemia. 2023 Jul 14;37(9):1868–78. doi: 10.1038/s41375-023-01966-1 (PMC10457202; doi:10.1038/s41375-023-01966-1)
Supplement: Supplementary file 3 — Supplemental Table 5 [file 41375_2023_1966_MOESM3_ESM.xlsx]

## Sheet: down
Transcript ID	Gene Symbol	logFC	adj.P.Val (limma voom)
ENSG00000180739	S1PR5	-9.47031	2.77e-10
ENSG00000160856	FCRL3	-8.63504	1.59e-09
ENSG00000163220	S100A9	-8.60096	1.13e-08
ENSG00000160712	IL6R	-8.53461	1.24e-09
ENSG00000000938	FGR	-8.4913	1.74e-09
ENSG00000143546	S100A8	-8.27213	9.63e-09
ENSG00000203747	FCGR3A	-8.19852	1.11e-08
ENSG00000176928	GCNT4	-7.78355	5.53e-09
ENSG00000176083	ZNF683	-7.78244	2.04e-08
ENSG00000085265	FCN1	-7.60937	4.45e-08
ENSG00000165168	CYBB	-7.56243	2.32e-08
ENSG00000007237	GAS7	-7.54943	1.57e-08
ENSG00000181036	FCRL6	-7.47978	1.54e-07
ENSG00000175899	A2M	-7.41946	7.03e-09
ENSG00000189430	NCR1	-7.25629	3.12e-08
ENSG00000197872	FAM49A	-7.24812	2.23e-08
ENSG00000174600	CMKLR1	-7.24217	1.17e-07
ENSG00000182621	PLCB1	-7.23118	1.18e-07
ENSG00000163563	MNDA	-7.21529	7.59e-08
ENSG00000135144	DTX1	-7.04011	3.54e-08
ENSG00000235532	LINC00402	-6.98595	6.96e-08
ENSG00000156738	MS4A1	-6.98367	4.66e-08
ENSG00000011600	TYROBP	-6.88745	6.09e-09
ENSG00000150045	KLRF1	-6.86787	7.69e-08
ENSG00000038427	VCAN	-6.81223	4.83e-07
ENSG00000183691	NOG	-6.75295	7.03e-08
ENSG00000170345	FOS	-6.75249	6.62e-10
ENSG00000256069	A2MP1	-6.67773	1.11e-07
ENSG00000126838	PZP	-6.64347	1.28e-07
ENSG00000134765	DSC1	-6.56766	1.65e-07
ENSG00000170962	PDGFD	-6.52446	1.23e-07
ENSG00000100450	GZMH	-6.49059	2.95e-12
ENSG00000168329	CX3CR1	-6.48121	7.31e-11
ENSG00000181444	ZNF467	-6.41633	1.73e-07
ENSG00000236213	NA	-6.33319	1.97e-07
ENSG00000120129	DUSP1	-6.32476	5.89e-10
ENSG00000057704	TMCC3	-6.26941	4.83e-07
ENSG00000138311	ZNF365	-6.23579	3.46e-07
ENSG00000112796	ENPP5	-6.21763	2.94e-07
ENSG00000214851	LINC00612	-6.21687	4.28e-07
ENSG00000150687	PRSS23	-6.21145	3.61e-06
ENSG00000176595	KBTBD11	-6.19794	5.72e-07
ENSG00000157985	AGAP1	-6.18174	1.67e-06
ENSG00000173482	PTPRM	-6.18086	3.42e-07
ENSG00000133067	LGR6	-6.1206	3.85e-07
ENSG00000261150	EPPK1	-6.09505	3.58e-07
ENSG00000181754	AMIGO1	-6.04774	1.91e-07
ENSG00000004399	PLXND1	-6.04049	5.11e-07
ENSG00000282164	PEG13	-6.00815	5.96e-07
ENSG00000091409	ITGA6	-6.00185	1.48e-10
ENSG00000065717	TLE2	-5.98861	5.58e-07
ENSG00000111863	ADTRP	-5.97857	8.38e-07
ENSG00000286330	LOC105370259	-5.8984	9.53e-07
ENSG00000163736	PPBP	-5.8938	2.68e-07
ENSG00000167094	TTC16	-5.88972	3.32e-06
ENSG00000182809	CRIP2	-5.85744	3.31e-07
ENSG00000254363	LOC101929719	-5.85581	8.8e-07
ENSG00000067840	PDZD4	-5.81046	7.74e-07
ENSG00000158321	AUTS2	-5.78906	5.73e-10
ENSG00000168497	CAVIN2	-5.77387	1.88e-06
ENSG00000143842	SOX13	-5.77213	1.38e-06
ENSG00000169403	PTAFR	-5.76267	1.09e-06
ENSG00000253438	PCAT1	-5.75468	9.81e-07
ENSG00000120708	TGFBI	-5.72832	5.24e-06
ENSG00000144290	SLC4A10	-5.72662	6.41e-06
ENSG00000134539	KLRD1	-5.72008	1.2e-11
ENSG00000170458	CD14	-5.71978	1.94e-06
ENSG00000265590	C21orf59-TCP10L	-5.64078	1.11e-06
ENSG00000188536	HBA2	-5.60228	6.17e-06
ENSG00000080573	COL5A3	-5.58973	2.24e-06
ENSG00000168824	NSG1	-5.57923	5.12e-07
ENSG00000115956	PLEK	-5.55342	5.45e-12
ENSG00000109686	SH3D19	-5.5119	2.88e-06
ENSG00000169252	ADRB2	-5.49935	1.34e-08
ENSG00000257242	LINC01619	-5.48558	1.86e-06
ENSG00000111796	KLRB1	-5.44083	2.34e-12
ENSG00000171051	FPR1	-5.43683	3.96e-06
ENSG00000177570	SAMD12	-5.40034	3.71e-06
ENSG00000125740	FOSB	-5.34209	9.59e-09
ENSG00000154027	AK5	-5.333	1.04e-06
ENSG00000139187	KLRG1	-5.31557	2.8e-11
ENSG00000188322	SBK1	-5.27643	5.98e-10
ENSG00000139537	CCDC65	-5.24408	3.55e-06
ENSG00000162545	CAMK2N1	-5.23579	4.02e-07
ENSG00000149294	NCAM1	-5.22837	4.95e-06
ENSG00000173930	SLCO4C1	-5.21769	7.76e-06
ENSG00000137441	FGFBP2	-5.20902	3.27e-12
ENSG00000118200	CAMSAP2	-5.20827	2.6e-06
ENSG00000230006	ANKRD36BP2	-5.20133	6.48e-06
ENSG00000126217	MCF2L	-5.18236	7.73e-06
ENSG00000183734	ASCL2	-5.17376	3.28e-06
ENSG00000104972	LILRB1	-5.16473	9.06e-06
ENSG00000167037	SGSM1	-5.1101	1.05e-05
ENSG00000198932	GPRASP1	-5.09932	3.2e-07
ENSG00000153814	JAZF1	-5.09069	4.47e-09
ENSG00000197880	MDS2	-5.0675	1.1e-05
ENSG00000264745	TTC39C-AS1	-5.06234	5.56e-06
ENSG00000000971	CFH	-5.05073	7.93e-05
ENSG00000184545	DUSP8	-5.04995	3.83e-06
ENSG00000109787	KLF3	-5.04151	4.73e-13
ENSG00000252835	SCARNA21	-5.04086	2.59e-08
ENSG00000205336	ADGRG1	-5.03773	4.17e-12
ENSG00000255733	IFNG-AS1	-5.02514	2.05e-05
ENSG00000148737	TCF7L2	-4.96954	7.2e-06
ENSG00000166979	EVA1C	-4.96928	7.44e-06
ENSG00000122224	LY9	-4.95252	3.92e-08
ENSG00000163737	PF4	-4.90721	7.26e-08
ENSG00000245164	LINC00861	-4.88762	2.73e-10
ENSG00000239388	ASB14	-4.87945	1.64e-05
ENSG00000183921	SDR42E2	-4.86608	4.45e-07
ENSG00000244203	FOXP1-AS1	-4.8605	3.07e-08
ENSG00000175029	CTBP2	-4.84106	2.51e-06
ENSG00000168685	IL7R	-4.82581	9.44e-16
ENSG00000156475	PPP2R2B	-4.8232	1.14e-07
ENSG00000012779	ALOX5	-4.81072	2.69e-05
ENSG00000151623	NR3C2	-4.78823	3.39e-07
ENSG00000259207	ITGB3	-4.73169	2.21e-05
ENSG00000062582	MRPS24	-4.72103	4.21e-05
ENSG00000139610	CELA1	-4.71437	4.92e-05
ENSG00000176533	GNG7	-4.69892	1.97e-05
ENSG00000136541	ERMN	-4.69059	2.12e-05
ENSG00000231521	LOC105376171	-4.65597	2.98e-05
ENSG00000047634	SCML1	-4.64592	4.89e-05
ENSG00000203710	CR1	-4.63642	3e-05
ENSG00000034053	APBA2	-4.61973	3.99e-08
ENSG00000151718	WWC2	-4.60008	1.17e-05
ENSG00000121316	PLBD1	-4.57893	1.8e-05
ENSG00000260807	LMF1	-4.56399	5.09e-05
ENSG00000157107	FCHO2	-4.54242	8.71e-05
ENSG00000174738	NR1D2	-4.51561	1.01e-08
ENSG00000241560	ZBTB20-AS1	-4.48994	9.26e-06
ENSG00000261801	LOXL1-AS1	-4.48978	3.36e-05
ENSG00000254166	PCAT2	-4.48706	4.56e-06
ENSG00000204131	NHSL2	-4.46369	1.83e-07
ENSG00000223884	LOC101929452	-4.46021	1.78e-07
ENSG00000250548	LINC01303	-4.45765	2.42e-06
ENSG00000229153	EPHA1-AS1	-4.44899	6.75e-05
ENSG00000249476	LOC285638	-4.43334	6.09e-05
ENSG00000205189	ZBTB10	-4.42867	2.26e-09
ENSG00000186350	RXRA	-4.41733	8.28e-06
ENSG00000131188	PRR7	-4.41726	6.68e-05
ENSG00000099797	TECR	-4.41014	2.67e-08
ENSG00000136379	ABHD17C	-4.40609	5.99e-05
ENSG00000182463	TSHZ2	-4.36674	1.72e-10
ENSG00000212283	SNORD89	-4.35286	5.64e-12
ENSG00000179862	CITED4	-4.34177	2.05e-06
ENSG00000280543	ASAP1-IT2	-4.33132	0.000117349
ENSG00000104324	CPQ	-4.32316	3.36e-07
ENSG00000133812	SBF2	-4.31093	1.84e-06
ENSG00000162599	NFIA	-4.30917	3.17e-10
ENSG00000168229	PTGDR	-4.28507	2.48e-07
ENSG00000008256	CYTH3	-4.28058	9.6e-06
ENSG00000072163	LIMS2	-4.27948	6e-05
ENSG00000153071	DAB2	-4.2671	4.75e-05
ENSG00000165140	FBP1	-4.25502	0.000105986
ENSG00000207109	SNORD38C	-4.2534	3.33e-07
ENSG00000165795	NDRG2	-4.2281	5.81e-06
ENSG00000104312	RIPK2	-4.22801	2.07e-05
ENSG00000185697	MYBL1	-4.18834	2.29e-11
ENSG00000232656	IDI2-AS1	-4.15496	1.17e-05
ENSG00000010404	IDS	-4.15469	9.28e-12
ENSG00000008283	CYB561	-4.14945	2.2e-07
ENSG00000171604	CXXC5	-4.14622	1.21e-09
ENSG00000144152	FBLN7	-4.13436	7.96e-05
ENSG00000245954	LINC02273	-4.09919	1.62e-07
ENSG00000183049	CAMK1D	-4.095	9.78e-12
ENSG00000134198	TSPAN2	-4.07656	1.1e-05
ENSG00000107611	CUBN	-4.06701	0.00029529
ENSG00000162591	MEGF6	-4.06692	0.000102199
ENSG00000021300	PLEKHB1	-4.05848	1.22e-07
ENSG00000184271	POU6F1	-4.04524	0.000274044
ENSG00000257725	LINC02399	-4.03815	0.00052343
ENSG00000173597	SULT1B1	-4.01891	1.28e-06
ENSG00000282977	PCBP2-OT1	-4.01657	0.000181274
ENSG00000171617	ENC1	-4.00925	1.98e-06
ENSG00000104689	TNFRSF10A	-3.98499	5.6e-09
ENSG00000021762	OSBPL5	-3.96695	2.52e-07
ENSG00000175544	CABP4	-3.96602	2.36e-05
ENSG00000184557	SOCS3	-3.96269	1.61e-08
ENSG00000124225	PMEPA1	-3.9612	0.000346269
ENSG00000137266	SLC22A23	-3.95674	0.000154541
ENSG00000168461	RAB31	-3.94271	0.000395208
ENSG00000197057	DTHD1	-3.93324	5.71e-05
ENSG00000143110	C1orf162	-3.91532	8.73e-09
ENSG00000134709	HOOK1	-3.90179	3.85e-06
ENSG00000155629	PIK3AP1	-3.85828	1.19e-06
ENSG00000236609	ZNF853	-3.84725	0.000148088
ENSG00000131797	CLUHP3	-3.80197	2.85e-06
ENSG00000143167	GPA33	-3.80041	0.000280029
ENSG00000216937	CCDC7	-3.80013	9.99e-12
ENSG00000196507	TCEAL3	-3.79844	4.42e-06
ENSG00000174672	BRSK2	-3.79409	0.00031983
ENSG00000196381	ZNF781	-3.79164	0.000219309
ENSG00000160307	S100B	-3.78532	8.69e-06
ENSG00000245534	RORA-AS1	-3.77828	3.42e-07
ENSG00000174326	SLC16A11	-3.75664	0.000679363
ENSG00000149557	FEZ1	-3.74864	0.000451188
ENSG00000198832	SELENOM	-3.74669	7.97e-06
ENSG00000053702	NRIP2	-3.73051	2.42e-05
ENSG00000115523	GNLY	-3.72962	5.65e-10
ENSG00000074590	NUAK1	-3.72377	0.000239853
ENSG00000227051	C14orf132	-3.71632	0.000339065
ENSG00000101842	VSIG1	-3.70508	3.44e-08
ENSG00000125810	CD93	-3.7036	4.69e-05
ENSG00000135185	TMEM243	-3.70203	3.63e-09
ENSG00000197321	SVIL	-3.68607	1.09e-07
ENSG00000189283	FHIT	-3.6757	1.2e-08
ENSG00000116106	EPHA4	-3.67111	1.87e-07
ENSG00000258017	LOC105369760	-3.66764	6.7e-06
ENSG00000173258	ZNF483	-3.66294	1.78e-05
ENSG00000205784	ARRDC5	-3.65669	7.26e-06
ENSG00000204420	MPIG6B	-3.6464	0.000285631
ENSG00000104447	TRPS1	-3.64107	3e-09
ENSG00000007402	CACNA2D2	-3.63848	0.000122952
ENSG00000172508	CARNS1	-3.62769	7.06e-05
ENSG00000135631	RAB11FIP5	-3.62624	1.1e-05
ENSG00000120896	SORBS3	-3.61249	3.51e-05
ENSG00000135503	ACVR1B	-3.60935	2.5e-05
ENSG00000240403	KIR3DL2	-3.60157	8.7e-05
ENSG00000281691	RBM5-AS1	-3.59988	9.24e-06
ENSG00000198590	C3orf35	-3.59496	4.88e-05
ENSG00000147408	CSGALNACT1	-3.58253	4.5e-08
ENSG00000120832	MTERF2	-3.56895	0.000386596
ENSG00000221946	FXYD7	-3.56474	0.000256311
ENSG00000081059	TCF7	-3.56244	3.18e-10
ENSG00000101439	CST3	-3.55544	0.000101635
ENSG00000231721	LINC-PINT	-3.55383	1.69e-10
ENSG00000248019	FAM13A-AS1	-3.53817	5.87e-06
ENSG00000265972	TXNIP	-3.53379	1.49e-14
ENSG00000214353	VAC14-AS1	-3.52821	0.000695542
ENSG00000070018	LRP6	-3.50981	0.000183439
ENSG00000251562	MALAT1	-3.50351	1.78e-13
ENSG00000281005	LINC00921	-3.50089	9.88e-05
ENSG00000145416	MARCHF1	-3.4836	0.000367909
ENSG00000140398	NEIL1	-3.47617	0.000651877
ENSG00000137496	IL18BP	-3.47146	7.92e-06
ENSG00000157978	LDLRAP1	-3.46711	1.4e-12
ENSG00000048052	HDAC9	-3.45781	0.000139363
ENSG00000168646	AXIN2	-3.45266	9.41e-05
ENSG00000271614	ATP2B1-AS1	-3.45061	5.19e-07
ENSG00000080561	MID2	-3.44354	5.9e-06
ENSG00000277586	NEFL	-3.4389	0.000272001
ENSG00000121297	TSHZ3	-3.43802	0.000435356
ENSG00000235505	CASP17P	-3.43262	4e-05
ENSG00000173530	TNFRSF10D	-3.41955	0.000348035
ENSG00000155465	SLC7A7	-3.40204	9.91e-05
ENSG00000161381	PLXDC1	-3.3805	1.87e-05
ENSG00000166046	TCP11L2	-3.37464	7.33e-09
ENSG00000069702	TGFBR3	-3.35229	2.11e-10
ENSG00000182183	SHISAL2A	-3.35041	1.8e-07
ENSG00000008086	CDKL5	-3.32527	5.16e-05
ENSG00000132781	MUTYH	-3.32495	0.000289568
ENSG00000246477	LOC101929290	-3.32206	1.38e-05
ENSG00000008441	NFIX	-3.32165	0.000127749
ENSG00000235527	HIPK1-AS1	-3.30813	0.000197222
ENSG00000275302	CCL4	-3.29632	5.76e-10
ENSG00000273032	DGCR5	-3.29607	0.00152675
ENSG00000257337	LOC283335	-3.29497	7.73e-06
ENSG00000176845	METRNL	-3.29228	1.89e-06
ENSG00000148429	USP6NL	-3.29136	0.000258674
ENSG00000105699	LSR	-3.28758	5.13e-09
ENSG00000159674	SPON2	-3.28066	4.42e-09
ENSG00000153234	NR4A2	-3.27716	4.23e-09
ENSG00000188026	RILPL1	-3.27715	0.000149411
ENSG00000169554	ZEB2	-3.27192	1.41e-11
ENSG00000254837	LOC100287896	-3.25996	0.00106229
ENSG00000002016	RAD52	-3.25017	1.49e-08
ENSG00000157077	ZFYVE9	-3.24168	2.75e-08
ENSG00000181722	ZBTB20	-3.21185	1.48e-12
ENSG00000230701	FBXW4P1	-3.20021	2.25e-06
ENSG00000247137	LOC100506282	-3.19812	4.66e-05
ENSG00000184349	EFNA5	-3.18028	3.72e-05
ENSG00000122223	CD244	-3.17465	1.28e-07
ENSG00000169239	CA5B	-3.17145	5.38e-10
ENSG00000164220	F2RL2	-3.15262	3.39e-07
ENSG00000258928	LOC102723604	-3.15016	2.13e-06
ENSG00000163508	EOMES	-3.14818	4.75e-09
ENSG00000102678	FGF9	-3.14718	0.00150414
ENSG00000156510	HKDC1	-3.14247	0.000990512
ENSG00000147394	ZNF185	-3.14243	0.00342022
ENSG00000107738	VSIR	-3.14219	2.13e-11
ENSG00000132694	ARHGEF11	-3.12199	0.000522573
ENSG00000102934	PLLP	-3.1181	3.71e-05
ENSG00000211689	TARP	-3.10578	2.41e-06
ENSG00000067141	NEO1	-3.10126	9.98e-06
ENSG00000159958	TNFRSF13C	-3.09082	6.05e-05
ENSG00000235016	SEMA3F-AS1	-3.08925	0.000728145
ENSG00000256188	TAS2R30	-3.08357	0.00167956
ENSG00000279491	LOC399900	-3.08296	0.000502399
ENSG00000148488	ST8SIA6	-3.08183	5.48e-05
ENSG00000134215	VAV3	-3.07293	4.08e-07
ENSG00000140443	IGF1R	-3.07239	1.14e-08
ENSG00000107331	ABCA2	-3.05508	2.74e-05
ENSG00000260388	LINC00562	-3.05464	1.96e-06
ENSG00000204219	TCEA3	-3.04796	1.24e-06
ENSG00000100321	SYNGR1	-3.04122	0.00052032
ENSG00000164221	CCDC112	-3.03816	4.45e-05
ENSG00000108924	HLF	-3.03207	0.00276181
ENSG00000116983	HPCAL4	-3.02382	0.000341974
ENSG00000121966	CXCR4	-3.01672	2.03e-12
ENSG00000238311	SNORD13E	-2.99761	9.52e-08
ENSG00000247774	PCED1B-AS1	-2.99244	2.03e-12
ENSG00000185950	IRS2	-2.98792	8.38e-12
ENSG00000116661	FBXO2	-2.98623	0.000915045
ENSG00000285437	POLR2J3	-2.986	0.000990916
ENSG00000282961	PRNCR1	-2.98356	9.52e-05
ENSG00000065621	GSTO2	-2.98126	0.000340531
ENSG00000185920	PTCH1	-2.96243	4.47e-07
ENSG00000007944	MYLIP	-2.9578	2.79e-11
ENSG00000198673	TAFA2	-2.93617	6.75e-08
ENSG00000157570	TSPAN18	-2.92579	8.95e-08
ENSG00000048342	CC2D2A	-2.90934	6.48e-06
ENSG00000166398	KIAA0355	-2.90442	8.2e-10
ENSG00000279078	SND1-IT1	-2.90242	1.16e-09
ENSG00000185989	RASA3	-2.89379	3.92e-11
ENSG00000161960	EIF4A1	-2.89325	9.09e-09
ENSG00000141447	OSBPL1A	-2.88995	0.00291562
ENSG00000127990	SGCE	-2.88399	0.00147275
ENSG00000126351	THRA	-2.87995	3.52e-09
ENSG00000140749	IGSF6	-2.8778	0.000114366
ENSG00000186409	CCDC30	-2.8766	0.000840199
ENSG00000259118	LOC100506321	-2.87175	5.43e-05
ENSG00000054219	LY75	-2.86918	3.12e-08
ENSG00000186174	BCL9L	-2.86488	7.03e-09
ENSG00000100100	PIK3IP1	-2.8632	1.4e-12
ENSG00000198933	TBKBP1	-2.86042	0.000408771
ENSG00000167851	CD300A	-2.85084	1.29e-06
ENSG00000115896	PLCL1	-2.84866	1.75e-05
ENSG00000237499	WAKMAR2	-2.84786	1.26e-07
ENSG00000090975	PITPNM2	-2.84092	0.000133556
ENSG00000135362	PRR5L	-2.84048	3.62e-07
ENSG00000170545	SMAGP	-2.8389	5.39e-06
ENSG00000127528	KLF2	-2.83799	2.58e-11
ENSG00000137393	RNF144B	-2.82698	0.00543549
ENSG00000229111	MED4-AS1	-2.82315	0.00239732
ENSG00000196586	MYO6	-2.81637	1.37e-06
ENSG00000150093	ITGB1	-2.81608	6.01e-11
ENSG00000010818	HIVEP2	-2.80888	4.92e-11
ENSG00000069667	RORA	-2.80885	1.74e-10
ENSG00000151150	ANK3	-2.80876	6.6e-08
ENSG00000196781	TLE1	-2.80848	0.0006892
ENSG00000171813	PWWP2B	-2.80785	1.9e-06
ENSG00000221890	NPTXR	-2.80712	5.64e-06
ENSG00000113269	RNF130	-2.8026	0.000929364
ENSG00000166432	ZMAT1	-2.79258	1.2e-05
ENSG00000175183	CSRP2	-2.78759	0.000106952
ENSG00000159128	IFNGR2	-2.78369	0.000640542
ENSG00000168890	TMEM150A	-2.7768	0.000148269
ENSG00000116396	KCNC4	-2.77429	7.78e-05
ENSG00000146776	ATXN7L1	-2.77257	1.88e-09
ENSG00000219481	NBPF1	-2.7718	0.000921347
ENSG00000176749	CDK5R1	-2.77037	3.71e-07
ENSG00000221869	CEBPD	-2.76248	1.09e-06
ENSG00000157514	TSC22D3	-2.7605	1.41e-12
ENSG00000158050	DUSP2	-2.75911	2.95e-10
ENSG00000231858	LOC105373805	-2.75602	1.01e-05
ENSG00000154358	OBSCN	-2.74914	0.000720323
ENSG00000166387	PPFIBP2	-2.74889	0.000106657
ENSG00000138741	TRPC3	-2.74666	0.00112776
ENSG00000181045	SLC26A11	-2.73491	0.000109597
ENSG00000198133	TMEM229B	-2.73429	5.83e-08
ENSG00000134369	NAV1	-2.7332	0.000127202
ENSG00000163785	RYK	-2.72143	2.64e-06
ENSG00000279636	LINC00216	-2.7188	5.79e-05
ENSG00000131018	SYNE1	-2.71444	2.61e-12
ENSG00000188404	SELL	-2.71341	1.4e-12
ENSG00000182247	UBE2E2	-2.71157	0.000653059
ENSG00000196911	KPNA5	-2.71064	8.25e-11
ENSG00000181322	NME9	-2.70116	0.000256055
ENSG00000258136	LOC101929162	-2.69596	0.000163278
ENSG00000074706	IPCEF1	-2.69294	2.39e-09
ENSG00000107614	TRDMT1	-2.6864	3.24e-08
ENSG00000171867	PRNP	-2.68528	2.65e-10
ENSG00000286071	LOC105373170	-2.68009	9.71e-05
ENSG00000035115	SH3YL1	-2.67864	4.58e-09
ENSG00000073350	LLGL2	-2.67505	1.06e-06
ENSG00000164953	TMEM67	-2.67389	2.36e-05
ENSG00000092068	SLC7A8	-2.666	0.00162849
ENSG00000177721	ANXA2R	-2.66162	3.07e-10
ENSG00000198934	MAGEE1	-2.65931	9.52e-06
ENSG00000158805	ZNF276	-2.65855	1.65e-06
ENSG00000127585	FBXL16	-2.65778	3.63e-06
ENSG00000186056	MATN1-AS1	-2.65489	0.00894754
ENSG00000187824	TMEM220	-2.65389	1.1e-05
ENSG00000074966	TXK	-2.65329	3.2e-07
ENSG00000116991	SIPA1L2	-2.65317	0.00175861
ENSG00000008128	CDK11A	-2.64752	0.00142137
ENSG00000140092	FBLN5	-2.64621	4.65e-06
ENSG00000258441	LINC00641	-2.64162	1.17e-05
ENSG00000184384	MAML2	-2.63444	8.25e-11
ENSG00000197457	STMN3	-2.62824	8.85e-08
ENSG00000073711	PPP2R3A	-2.60976	0.000765019
ENSG00000166405	RIC3	-2.60541	0.000197531
ENSG00000271913	LOC105378083	-2.60131	1.38e-07
ENSG00000133316	WDR74	-2.60131	4.97e-05
ENSG00000245275	SAP30L-AS1	-2.58699	3.16e-07
ENSG00000054392	HHAT	-2.57828	0.000462739
ENSG00000122674	CCZ1	-2.57488	0.000563822
ENSG00000059915	PSD	-2.56549	0.00427618
ENSG00000256576	LINC02361	-2.55608	2.9e-06
ENSG00000125089	SH3TC1	-2.55587	0.00237033
ENSG00000163171	CDC42EP3	-2.55326	9.42e-11
ENSG00000162894	FCMR	-2.54278	3.72e-11
ENSG00000139714	MORN3	-2.54277	2.31e-05
ENSG00000138640	FAM13A	-2.54139	2.02e-06
ENSG00000145819	ARHGAP26	-2.53546	4.96e-09
ENSG00000119138	KLF9	-2.53289	6.94e-11
ENSG00000144645	OSBPL10	-2.52799	2.8e-06
ENSG00000150054	MPP7	-2.52624	1.58e-07
ENSG00000006638	TBXA2R	-2.5261	0.00082933
ENSG00000070087	PFN2	-2.51994	0.00137727
ENSG00000146674	IGFBP3	-2.5193	0.0014293
ENSG00000104529	EEF1D	-2.5154	1.35e-05
ENSG00000228696	ARL17A	-2.50444	0.00264344
ENSG00000100307	CBX7	-2.50314	4.77e-09
ENSG00000121716	PILRB	-2.50006	6.95e-05
ENSG00000042429	MED17	-2.49864	4.77e-09
ENSG00000114861	FOXP1	-2.49589	1.48e-12
ENSG00000198205	ZXDA	-2.48837	0.000821239
ENSG00000250303	LINC02762	-2.48817	0.00993223
ENSG00000152409	JMY	-2.48806	1.56e-10
ENSG00000178209	PLEC	-2.4869	3.52e-09
ENSG00000146197	SCUBE3	-2.47974	0.00167929
ENSG00000183091	NEB	-2.47495	0.000432502
ENSG00000107679	PLEKHA1	-2.4744	2.59e-09
ENSG00000167232	ZNF91	-2.47307	4.67e-10
ENSG00000086619	ERO1B	-2.47216	3.93e-06
ENSG00000139625	MAP3K12	-2.47064	0.00484548
ENSG00000067113	PLPP1	-2.47056	9.15e-05
ENSG00000144802	NFKBIZ	-2.47048	3.36e-08
ENSG00000145425	RPS3A	-2.46892	1.19e-06
ENSG00000160613	PCSK7	-2.4634	1.47e-09
ENSG00000171467	ZNF318	-2.46336	3.98e-09
ENSG00000198780	FAM169A	-2.44514	5.28e-05
ENSG00000067082	KLF6	-2.44237	1.07e-11
ENSG00000112511	PHF1	-2.43407	5.33e-07
ENSG00000072134	EPN2	-2.43177	0.00592907
ENSG00000260034	LCMT1-AS2	-2.429	0.000851647
ENSG00000138449	SLC40A1	-2.42316	2.88e-06
ENSG00000169896	ITGAM	-2.42042	1.7e-05
ENSG00000149311	ATM	-2.41807	4.17e-12
ENSG00000162104	ADCY9	-2.40518	0.000327035
ENSG00000166377	ATP9B	-2.40363	1.64e-08
ENSG00000125731	SH2D3A	-2.3988	1.12e-05
ENSG00000174837	ADGRE1	-2.3954	0.00223122
ENSG00000111962	UST	-2.39469	0.0220263
ENSG00000182162	P2RY8	-2.39297	3.54e-11
ENSG00000152518	ZFP36L2	-2.39047	4.17e-12
ENSG00000119900	OGFRL1	-2.38906	2.89e-06
ENSG00000007264	MATK	-2.38591	8.84e-07
ENSG00000198740	ZNF652	-2.38518	1.76e-10
ENSG00000148335	NTMT1	-2.37813	0.0112849
ENSG00000140948	ZCCHC14	-2.37724	2.9e-05
ENSG00000245849	RAD51-AS1	-2.37432	0.000130091
ENSG00000146278	PNRC1	-2.3728	2.37e-11
ENSG00000106617	PRKAG2	-2.37106	2.14e-07
ENSG00000129103	SUMF2	-2.37065	1.84e-05
ENSG00000099139	PCSK5	-2.3691	6.13e-06
ENSG00000130844	ZNF331	-2.36779	4.99e-08
ENSG00000118503	TNFAIP3	-2.36762	4.28e-12
ENSG00000178852	EFCAB13	-2.36319	0.000240397
ENSG00000260279	LOC105371414	-2.36136	6.06e-05
ENSG00000111728	ST8SIA1	-2.35973	0.000183282
ENSG00000223547	ZNF844	-2.35465	0.00483163
ENSG00000164463	CREBRF	-2.34552	1.86e-11
ENSG00000107560	RAB11FIP2	-2.34406	3.11e-09
ENSG00000164483	SAMD3	-2.34199	2.52e-08
ENSG00000186654	PRR5	-2.34006	5.31e-06
ENSG00000269821	KCNQ1OT1	-2.33012	2.58e-07
ENSG00000087303	NID2	-2.32832	0.00490481
ENSG00000075426	FOSL2	-2.32603	3.66e-07
ENSG00000168672	LRATD2	-2.32508	0.000645596
ENSG00000169508	GPR183	-2.31794	4.44e-10
ENSG00000110848	CD69	-2.3121	3.51e-10
ENSG00000105374	NKG7	-2.30133	3.22e-11
ENSG00000132849	PATJ	-2.30091	4.75e-09
ENSG00000141232	TOB1	-2.29519	1.6e-09
ENSG00000101342	TLDC2	-2.29455	5.31e-05
ENSG00000204767	INSYN2B	-2.29047	0.00106179
ENSG00000140543	DET1	-2.28723	0.0041313
ENSG00000101745	ANKRD12	-2.28444	3.59e-12
ENSG00000139679	LPAR6	-2.28309	4.39e-09
ENSG00000181847	TIGIT	-2.28127	7.2e-08
ENSG00000246223	LINC01550	-2.27434	1.18e-08
ENSG00000176945	MUC20	-2.27018	0.000759848
ENSG00000035862	TIMP2	-2.26765	0.000645596
ENSG00000001561	ENPP4	-2.26673	2.79e-06
ENSG00000171189	GRIK1	-2.26653	0.00127754
ENSG00000173933	RBM4	-2.26553	5.32e-09
ENSG00000151687	ANKAR	-2.26325	4.21e-05
ENSG00000196187	TMEM63A	-2.25986	4.63e-08
ENSG00000079335	CDC14A	-2.25634	1.48e-06
ENSG00000072071	ADGRL1	-2.25438	3.97e-07
ENSG00000123384	LRP1	-2.24977	0.00294891
ENSG00000214401	KANSL1-AS1	-2.24938	4.31e-05
ENSG00000213203	GIMAP1	-2.24653	4.32e-10
ENSG00000204592	HLA-E	-2.24626	9.78e-12
ENSG00000188511	C22orf34	-2.24573	0.00380666
ENSG00000152582	SPEF2	-2.22897	4.35e-05
ENSG00000100650	SRSF5	-2.22295	2.05e-11
ENSG00000196526	AFAP1	-2.22151	0.00102242
ENSG00000170921	TANC2	-2.21999	2.85e-06
ENSG00000102805	CLN5	-2.2183	3.63e-07
ENSG00000179981	TSHZ1	-2.21688	4.44e-10
ENSG00000180871	CXCR2	-2.21666	0.00143848
ENSG00000116741	RGS2	-2.21485	2.32e-08
ENSG00000158109	TPRG1L	-2.21268	3.94e-10
ENSG00000155749	FLACC1	-2.21144	0.00175438
ENSG00000105662	CRTC1	-2.21121	0.000735063
ENSG00000073910	FRY	-2.20761	6.48e-06
ENSG00000159445	THEM4	-2.20627	7.26e-10
ENSG00000119986	AVPI1	-2.20403	0.0105744
ENSG00000273820	USP27X	-2.20384	0.00106836
ENSG00000138760	SCARB2	-2.20117	8.87e-08
ENSG00000170271	FAXDC2	-2.19907	0.00905628
ENSG00000106123	EPHB6	-2.19835	1.24e-06
ENSG00000162630	B3GALT2	-2.19394	0.000990916
ENSG00000142765	SYTL1	-2.19079	2.66e-08
ENSG00000177674	AGTRAP	-2.18802	2.51e-06
ENSG00000168488	ATXN2L	-2.18709	6.42e-06
ENSG00000151715	TMEM45B	-2.18516	0.00788883
ENSG00000197093	GAL3ST4	-2.18459	0.00715467
ENSG00000186462	NAP1L2	-2.17838	0.000470103
ENSG00000228784	LINC00954	-2.17368	0.00138753
ENSG00000006652	IFRD1	-2.16784	8.62e-07
ENSG00000132846	ZBED3	-2.16685	0.000865434
ENSG00000223522	LOC100505716	-2.15982	0.00881985
ENSG00000133639	BTG1	-2.15957	1.91e-11
ENSG00000159733	ZFYVE28	-2.15737	3.64e-05
ENSG00000110318	CEP126	-2.15601	0.00014837
ENSG00000089177	KIF16B	-2.15545	2.9e-07
ENSG00000235300	THRA1/BTR	-2.15485	3.3e-06
ENSG00000244734	HBB	-2.15389	0.00997898
ENSG00000124203	ZNF831	-2.15384	6.32e-07
ENSG00000135164	DMTF1	-2.15275	6.39e-08
ENSG00000252010	SCARNA5	-2.15246	0.00068473
ENSG00000165322	ARHGAP12	-2.15207	1.18e-07
ENSG00000132510	KDM6B	-2.14912	1.37e-06
ENSG00000188177	ZC3H6	-2.14876	8.05e-11
ENSG00000245148	ARAP1-AS2	-2.14753	0.00655839
ENSG00000164512	ANKRD55	-2.14162	0.000171762
ENSG00000266402	SNHG25	-2.13968	1.69e-10
ENSG00000198711	SSBP3-AS1	-2.13651	0.00209956
ENSG00000100890	PRORP	-2.13392	8.14e-07
ENSG00000026297	RNASET2	-2.13382	9.42e-11
ENSG00000229474	PATL2	-2.13089	4.66e-06
ENSG00000118922	KLF12	-2.13037	1.88e-10
ENSG00000255198	SNHG9	-2.12487	0.000206076
ENSG00000102804	TSC22D1	-2.12448	3.37e-05
ENSG00000181652	ATG9B	-2.12117	0.0138304
ENSG00000188739	RBM34	-2.11979	1.81e-05
ENSG00000183826	BTBD9	-2.11778	6.72e-08
ENSG00000116667	C1orf21	-2.11475	2.66e-05
ENSG00000152256	PDK1	-2.11209	1.09e-07
ENSG00000197885	NKIRAS1	-2.11164	0.0021818
ENSG00000165591	FAAH2	-2.11101	0.00276181
ENSG00000168038	ULK4	-2.11061	5.97e-06
ENSG00000131711	MAP1B	-2.11039	5.86e-05
ENSG00000166348	USP54	-2.11022	0.0133011
ENSG00000143772	ITPKB	-2.10871	3.52e-09
ENSG00000092421	SEMA6A	-2.10843	0.00110247
ENSG00000233429	HOTAIRM1	-2.10802	0.000560782
ENSG00000134899	ERCC5	-2.10668	0.00761084
ENSG00000114670	NEK11	-2.10611	0.0124738
ENSG00000197375	SLC22A5	-2.10354	5.8e-05
ENSG00000254505	CHMP4A	-2.10322	4.6e-07
ENSG00000227507	LTB	-2.10248	1.67e-11
ENSG00000234996	LOC148709	-2.10216	0.0284062
ENSG00000152284	TCF7L1	-2.09848	0.00630099
ENSG00000272758	LOC102723582	-2.09742	0.000257943
ENSG00000158555	GDPD5	-2.09694	0.00171941
ENSG00000145287	PLAC8	-2.0944	2.04e-08
ENSG00000223891	OSER1-DT	-2.09419	0.000749928
ENSG00000189319	FAM53B	-2.09293	1.88e-10
ENSG00000129757	CDKN1C	-2.09284	0.00496055
ENSG00000127152	BCL11B	-2.08954	1.95e-11
ENSG00000146285	SCML4	-2.08635	2.27e-06
ENSG00000275023	MLLT6	-2.0848	3.23e-11
ENSG00000226312	CFLAR-AS1	-2.08039	0.00464921
ENSG00000231621	ANKRD44-AS1	-2.07431	0.000281178
ENSG00000111203	ITFG2	-2.0739	1.58e-07
ENSG00000141696	P3H4	-2.072	0.00357863
ENSG00000127334	DYRK2	-2.0699	1.79e-09
ENSG00000219626	FAM228B	-2.06806	0.000144132
ENSG00000235958	UBOX5-AS1	-2.06723	0.000701585
ENSG00000198162	MAN1A2	-2.06718	6.01e-11
ENSG00000172915	NBEA	-2.06594	0.000389531
ENSG00000248275	TRIM52-AS1	-2.06379	9.92e-07
ENSG00000213075	RPL31P11	-2.06143	0.00438139
ENSG00000104205	SGK3	-2.06111	0.000300984
ENSG00000109906	ZBTB16	-2.05899	1.76e-08
ENSG00000197183	NOL4L	-2.05597	5.82e-08
ENSG00000231887	PRH1	-2.05335	4.47e-06
ENSG00000164008	C1orf50	-2.05196	0.00369146
ENSG00000140386	SCAPER	-2.04753	5.42e-10
ENSG00000126822	PLEKHG3	-2.04616	5.98e-07
ENSG00000249592	LOC100129917	-2.04462	0.00149553
ENSG00000164828	SUN1	-2.04314	1.78e-05
ENSG00000134852	CLOCK	-2.04081	6.89e-09
ENSG00000258843	LOC105370489	-2.04017	0.00297827
ENSG00000144218	AFF3	-2.03442	0.000490753
ENSG00000010810	FYN	-2.03223	4.44e-11
ENSG00000163517	HDAC11	-2.0316	0.0129422
ENSG00000181523	SGSH	-2.03034	0.000192707
ENSG00000220205	VAMP2	-2.02783	2.57e-09
ENSG00000218018	LOC100291105	-2.02738	0.00124082
ENSG00000132405	TBC1D14	-2.02432	0.000130044
ENSG00000140471	LINS1	-2.02402	1.18e-07
ENSG00000169282	KCNAB1	-2.0229	0.000103371
ENSG00000009694	TENM1	-2.01505	2.58e-07
ENSG00000150636	CCDC102B	-2.01471	0.00133235
ENSG00000196268	ZNF493	-2.00947	2.57e-06
ENSG00000136717	BIN1	-2.00718	8.08e-10
ENSG00000179456	ZBTB18	-2.00543	1.49e-06
ENSG00000103260	METRN	-2.00432	0.0146005
ENSG00000105516	DBP	-2.00416	1.32e-05
ENSG00000008311	AASS	-2.00325	0.0013089
ENSG00000112773	TENT5A	-1.99846	6.94e-07
ENSG00000172005	MAL	-1.99719	2.83e-10
ENSG00000183354	KIAA2026	-1.99416	7e-11
ENSG00000156265	MAP3K7CL	-1.98969	0.00845255
ENSG00000165714	BORCS5	-1.98909	6.28e-07
ENSG00000254266	PKIA-AS1	-1.98356	0.0117478
ENSG00000065534	MYLK	-1.98188	0.00937366
ENSG00000033122	LRRC7	-1.98102	0.0137186
ENSG00000078687	TNRC6C	-1.97903	6.99e-11
ENSG00000196233	LCOR	-1.97879	4.44e-10
ENSG00000204130	RUFY2	-1.97766	2.27e-06
ENSG00000093072	ADA2	-1.97669	3.72e-08
ENSG00000156958	GALK2	-1.97574	2.81e-07
ENSG00000117020	AKT3	-1.97467	7.6e-08
ENSG00000177954	RPS27	-1.96997	4.93e-10
ENSG00000054654	SYNE2	-1.9692	3.67e-10
ENSG00000163617	CCDC191	-1.96895	0.000642288
ENSG00000100330	MTMR3	-1.96772	6.68e-05
ENSG00000171791	BCL2	-1.96756	1.31e-08
ENSG00000064201	TSPAN32	-1.96712	1.75e-05
ENSG00000248483	POU5F2	-1.96702	0.0285196
ENSG00000120915	EPHX2	-1.96425	6.2e-06
ENSG00000041353	RAB27B	-1.96359	0.0192275
ENSG00000178385	PLEKHM3	-1.96139	1.9e-05
ENSG00000164691	TAGAP	-1.96006	5.46e-08
ENSG00000112561	TFEB	-1.95992	0.000737572
ENSG00000103056	SMPD3	-1.95848	0.019285
ENSG00000185022	MAFF	-1.95638	0.000224005
ENSG00000073417	PDE8A	-1.95324	0.00106721
ENSG00000203880	PCMTD2	-1.95021	3.32e-08
ENSG00000105373	NOP53	-1.94696	5.76e-10
ENSG00000284862	CCDC39	-1.94537	0.00220172
ENSG00000237489	C10orf143	-1.94432	0.000998486
ENSG00000165138	ANKS6	-1.94416	0.00332971
ENSG00000136444	RSAD1	-1.94385	2.83e-06
ENSG00000169583	CLIC3	-1.94349	0.000315686
ENSG00000214954	LRRC69	-1.94345	0.0123638
ENSG00000154146	NRGN	-1.93679	0.000761472
ENSG00000130940	CASZ1	-1.93526	0.000105974
ENSG00000163041	H3-3A	-1.93088	0.000102515
ENSG00000120215	MLANA	-1.93069	0.00914172
ENSG00000164169	PRMT9	-1.93036	5.25e-06
ENSG00000139998	RAB15	-1.92885	0.000339947
ENSG00000203739	LOC101928673	-1.92758	2.15e-05
ENSG00000119280	C1orf198	-1.92549	0.00990708
ENSG00000214655	ZSWIM8	-1.92108	0.00597012
ENSG00000184205	TSPYL2	-1.91518	5.69e-08
ENSG00000141905	NFIC	-1.91411	7.46e-09
ENSG00000150347	ARID5B	-1.91245	4.5e-10
ENSG00000148143	ZNF462	-1.91121	0.0131135
ENSG00000185905	C16orf54	-1.91034	1.06e-09
ENSG00000186088	GSAP	-1.91024	3.58e-05
ENSG00000234222	LIX1L-AS1	-1.90978	5.55e-05
ENSG00000165102	HGSNAT	-1.89864	5.72e-06
ENSG00000163082	SGPP2	-1.89642	0.0021562
ENSG00000073861	TBX21	-1.89077	9.99e-06
ENSG00000257923	CUX1	-1.88795	7.5e-10
ENSG00000174373	RALGAPA1	-1.88793	1.08e-07
ENSG00000161671	EMC10	-1.88483	1.2e-05
ENSG00000148948	LRRC4C	-1.88386	0.00127917
ENSG00000144445	KANSL1L	-1.88162	6.23e-05
ENSG00000178764	ZHX2	-1.88058	4.49e-06
ENSG00000178695	KCTD12	-1.88055	0.000333596
ENSG00000156313	RPGR	-1.8796	0.000129748
ENSG00000113369	ARRDC3	-1.87955	3.15e-07
ENSG00000171223	JUNB	-1.87909	4.44e-11
ENSG00000163399	ATP1A1	-1.87859	0.00119971
ENSG00000238317	SNORD11	-1.87794	0.0122508
ENSG00000132002	DNAJB1	-1.87735	1.46e-10
ENSG00000182841	RRP7BP	-1.87732	0.000455431
ENSG00000271852	SNORD11B	-1.87689	0.00655924
ENSG00000227039	ITGB2-AS1	-1.87634	0.0100386
ENSG00000088808	PPP1R13B	-1.87422	0.000584463
ENSG00000232442	MHENCR	-1.87408	0.000179371
ENSG00000172543	CTSW	-1.87405	4.81e-08
ENSG00000196154	S100A4	-1.87391	1.19e-07
ENSG00000110665	C11orf21	-1.87057	2.92e-05
ENSG00000137166	FOXP4	-1.86809	0.0129422
ENSG00000261824	LINC00662	-1.86596	0.00013436
ENSG00000123106	CCDC91	-1.86341	7.26e-10
ENSG00000124942	AHNAK	-1.86284	1.8e-10
ENSG00000169635	HIC2	-1.85861	2.97e-06
ENSG00000254087	LYN	-1.85669	1.16e-05
ENSG00000189227	C15orf61	-1.85388	2.09e-05
ENSG00000006459	KDM7A	-1.85263	1.21e-06
ENSG00000154217	PITPNC1	-1.8517	5.92e-09
ENSG00000070444	MNT	-1.8491	3.89e-07
ENSG00000075420	FNDC3B	-1.8487	9.52e-06
ENSG00000149527	PLCH2	-1.84803	0.00642503
ENSG00000155085	AK9	-1.84716	4.86e-06
ENSG00000138439	FAM117B	-1.84685	2e-06
ENSG00000204390	HSPA1L	-1.84624	3.49e-06
ENSG00000197540	GZMM	-1.84559	0.00402796
ENSG00000184588	PDE4B	-1.84401	1.15e-07
ENSG00000178573	MAF	-1.84331	1.7e-09
ENSG00000145476	CYP4V2	-1.84115	4.23e-06
ENSG00000180376	CCDC66	-1.84093	3.86e-08
ENSG00000258289	CHURC1	-1.83861	1.97e-09
ENSG00000163635	ATXN7	-1.83856	2.21e-10
ENSG00000007350	TKTL1	-1.83834	0.00840217
ENSG00000147044	CASK	-1.83711	2.4e-07
ENSG00000173011	TADA2B	-1.83652	1.08e-07
ENSG00000273344	PAXIP1-AS1	-1.83499	0.000512699
ENSG00000100354	TNRC6B	-1.83302	1.72e-10
ENSG00000170873	MTSS1	-1.83213	1.45e-06
ENSG00000204524	ZNF805	-1.82886	0.000116798
ENSG00000163596	ICA1L	-1.82566	1.6e-06
ENSG00000102796	DHRS12	-1.82433	9.14e-05
ENSG00000165516	KLHDC2	-1.82418	9.42e-05
ENSG00000258733	LINC02328	-1.82175	0.019754
ENSG00000204642	HLA-F	-1.81728	4.84e-09
ENSG00000249222	ATP5MGL	-1.81578	0.000184015
ENSG00000166321	NUDT13	-1.81481	0.00970696
ENSG00000244754	N4BP2L2	-1.81421	5.12e-10
ENSG00000196597	ZNF782	-1.81124	0.0189583
ENSG00000140521	POLG	-1.80766	2.62e-07
ENSG00000236977	ANKRD44-IT1	-1.80756	0.0213529
ENSG00000275342	PRAG1	-1.8071	1.09e-05
ENSG00000099622	CIRBP	-1.80464	1.94e-09
ENSG00000162944	RFTN2	-1.80199	0.0132135
ENSG00000267100	ILF3-DT	-1.80129	2.62e-08
ENSG00000169991	IFFO2	-1.79995	7.92e-07
ENSG00000091879	ANGPT2	-1.79927	2.65e-05
ENSG00000247708	STX18-AS1	-1.7989	0.000200969
ENSG00000053918	KCNQ1	-1.79847	0.000170414
ENSG00000116539	ASH1L	-1.79664	1.69e-09
ENSG00000163249	CCNYL1	-1.79545	0.0018288
ENSG00000106588	PSMA2	-1.79463	0.0185505
ENSG00000152404	CWF19L2	-1.7923	1.64e-09
ENSG00000105784	RUNDC3B	-1.79216	0.00885645
ENSG00000043143	JADE2	-1.79185	1.2e-09
ENSG00000187240	DYNC2H1	-1.78934	0.000557284
ENSG00000150938	CRIM1	-1.7884	6.93e-05
ENSG00000124177	CHD6	-1.7881	3.64e-09
ENSG00000160255	ITGB2	-1.78676	5.01e-10
ENSG00000177311	ZBTB38	-1.78655	9.92e-10
ENSG00000148411	NACC2	-1.78632	3.74e-05
ENSG00000164292	RHOBTB3	-1.7853	0.00279454
ENSG00000100902	PSMA6	-1.78339	0.00106244
ENSG00000108799	EZH1	-1.78331	2.14e-06
ENSG00000068650	ATP11A	-1.78318	3.96e-06
ENSG00000163513	TGFBR2	-1.78046	2.42e-09
ENSG00000256862	LOC105369609	-1.78003	8.48e-05
ENSG00000179588	ZFPM1	-1.77927	4.46e-05
ENSG00000015133	CCDC88C	-1.77626	6.3e-10
ENSG00000110888	CAPRIN2	-1.77198	9.36e-05
ENSG00000240445	FOXO3B	-1.77113	0.00547642
ENSG00000157933	SKI	-1.77098	1e-08
ENSG00000269893	SNHG8	-1.76953	1.46e-09
ENSG00000128016	ZFP36	-1.76875	8.94e-05
ENSG00000235652	LOC100507557	-1.76502	0.000589169
ENSG00000105856	HBP1	-1.76464	2.72e-06
ENSG00000122026	RPL21	-1.76384	0.000438918
ENSG00000221968	FADS3	-1.76363	0.015143
ENSG00000159023	EPB41	-1.76332	2.39e-09
ENSG00000163660	CCNL1	-1.76247	8.23e-09
ENSG00000115042	FAHD2A	-1.75882	0.0158079
ENSG00000081377	CDC14B	-1.75854	0.0010059
ENSG00000205476	CCDC85C	-1.75854	0.0103099
ENSG00000013583	HEBP1	-1.75826	0.000262961
ENSG00000072201	LNX1	-1.75819	0.000107337
ENSG00000234492	RPL34-AS1	-1.75444	0.0214081
ENSG00000132424	PNISR	-1.75418	7.41e-10
ENSG00000078043	PIAS2	-1.75329	3.2e-06
ENSG00000120616	EPC1	-1.75266	1.66e-09
ENSG00000144711	IQSEC1	-1.75163	9.15e-07
ENSG00000132522	GPS2	-1.74975	0.00376474
ENSG00000104218	CSPP1	-1.74927	8.31e-08
ENSG00000188389	PDCD1	-1.74795	0.019015
ENSG00000100478	AP4S1	-1.74551	1.97e-05
ENSG00000110934	BIN2	-1.74489	2.63e-10
ENSG00000170222	ADPRM	-1.74003	6.09e-06
ENSG00000213463	SYNJ2BP	-1.73995	1.1e-05
ENSG00000187554	TLR5	-1.73843	0.014383
ENSG00000153250	RBMS1	-1.7376	8e-10
ENSG00000214894	LINC00243	-1.73728	0.000237943
ENSG00000133142	TCEAL4	-1.7358	0.00460925
ENSG00000214029	ZNF891	-1.73535	0.00158505
ENSG00000196083	IL1RAP	-1.73513	0.000149146
ENSG00000109771	LRP2BP	-1.73398	0.00337087
ENSG00000104870	FCGRT	-1.7332	3.99e-05
ENSG00000224470	ATXN1L	-1.73301	1.35e-05
ENSG00000103249	CLCN7	-1.72931	0.0123897
ENSG00000088179	PTPN4	-1.72382	9.47e-08
ENSG00000174282	ZBTB4	-1.71876	1.91e-09
ENSG00000165113	GKAP1	-1.71792	8.84e-06
ENSG00000026508	CD44	-1.71603	1.76e-10
ENSG00000213462	ERV3-1	-1.71549	9.12e-06
ENSG00000147180	ZNF711	-1.7131	0.0252008
ENSG00000109475	RPL34	-1.71235	3.31e-09
ENSG00000268996	MAN1B1-DT	-1.71113	0.00307011
ENSG00000141582	CBX4	-1.70086	5.89e-10
ENSG00000180354	MTURN	-1.70026	7.62e-05
ENSG00000221962	TMEM14EP	-1.69686	0.00790442
ENSG00000090863	GLG1	-1.69671	6.22e-09
ENSG00000179909	ZNF154	-1.6965	0.00321274
ENSG00000206530	CFAP44	-1.69641	0.0112651
ENSG00000150907	FOXO1	-1.69564	2.74e-09
ENSG00000106829	TLE4	-1.6955	3.24e-09
ENSG00000156804	FBXO32	-1.69421	1.11e-08
ENSG00000102189	EEA1	-1.6934	4.17e-09
ENSG00000116574	RHOU	-1.69311	0.00314522
ENSG00000115841	RMDN2	-1.69276	0.00904793
ENSG00000111913	RIPOR2	-1.6923	2.24e-09
ENSG00000236552	RPL13AP5	-1.69207	1.61e-06
ENSG00000147454	SLC25A37	-1.69158	1.14e-05
ENSG00000185669	SNAI3	-1.69039	0.000109461
ENSG00000236699	ARHGEF38	-1.69029	0.00832403
ENSG00000100852	ARHGAP5	-1.68909	3.8e-08
ENSG00000131507	NDFIP1	-1.68876	2.24e-09
ENSG00000133872	SARAF	-1.68382	4.26e-10
ENSG00000169914	OTUD3	-1.68046	0.00476765
ENSG00000120071	KANSL1	-1.67764	2.66e-09
ENSG00000160691	SHC1	-1.67651	0.0022676
ENSG00000186854	TRABD2A	-1.67524	1.02e-07
ENSG00000130304	SLC27A1	-1.67315	0.00610387
ENSG00000226950	DANCR	-1.67205	0.000138951
ENSG00000040608	RTN4R	-1.67203	0.041291
ENSG00000181450	ZNF678	-1.67157	0.00206395
ENSG00000101307	SIRPB1	-1.67142	0.00170848
ENSG00000275395	FCGBP	-1.67092	0.000117088
ENSG00000162430	SELENON	-1.67088	0.000179054
ENSG00000281183	NPTN-IT1	-1.66919	0.0132773
ENSG00000100427	MLC1	-1.66628	0.0100678
ENSG00000174151	CYB561D1	-1.66464	1.01e-05
ENSG00000110422	HIPK3	-1.6616	4.28e-08
ENSG00000267858	MZF1-AS1	-1.66118	0.00589434
ENSG00000124098	FAM210B	-1.66043	9.05e-08
ENSG00000187736	NHEJ1	-1.66001	0.000336915
ENSG00000172766	NAA16	-1.65957	4.38e-06
ENSG00000012822	CALCOCO1	-1.65889	8.29e-05
ENSG00000198363	ASPH	-1.65727	7.24e-05
ENSG00000134285	FKBP11	-1.65538	0.000568306
ENSG00000139668	WDFY2	-1.65419	7.65e-06
ENSG00000126870	WDR60	-1.65329	9.54e-09
ENSG00000198727	CYTB	-1.65306	9.09e-09
ENSG00000189136	UBE2Q2P1	-1.65272	0.000492402
ENSG00000178188	SH2B1	-1.65139	2.5e-05
ENSG00000165943	MOAP1	-1.65074	6.59e-07
ENSG00000234511	C5orf58	-1.6488	0.018869
ENSG00000137642	SORL1	-1.64867	5.65e-09
ENSG00000107742	SPOCK2	-1.64746	2.66e-08
ENSG00000120913	PDLIM2	-1.64647	5.11e-08
ENSG00000154122	ANKH	-1.64609	3.7e-08
ENSG00000196912	ANKRD36B	-1.64287	2.02e-05
ENSG00000080493	SLC4A4	-1.64254	0.00100723
ENSG00000116191	RALGPS2	-1.64141	0.000461906
ENSG00000059377	TBXAS1	-1.64043	0.00550179
ENSG00000049759	NEDD4L	-1.63423	0.0371303
ENSG00000091136	LAMB1	-1.6326	3.94e-05
ENSG00000231074	HCG18	-1.63049	8.3e-08
ENSG00000161638	ITGA5	-1.63048	5.16e-05
ENSG00000134444	RELCH	-1.62939	8.44e-05
ENSG00000163346	PBXIP1	-1.62908	7.2e-09
ENSG00000165819	METTL3	-1.62744	0.000308347
ENSG00000154814	OXNAD1	-1.62497	1.6e-07
ENSG00000128487	SPECC1	-1.62365	1.64e-05
ENSG00000125814	NAPB	-1.6222	0.000974928
ENSG00000177600	RPLP2	-1.62191	4.42e-09
ENSG00000108654	DDX5	-1.62093	5.76e-10
ENSG00000174718	RESF1	-1.61985	2.57e-09
ENSG00000099204	ABLIM1	-1.61855	4.64e-07
ENSG00000089159	PXN	-1.6174	2.14e-08
ENSG00000170100	ZNF778	-1.61577	0.0399782
ENSG00000111145	ELK3	-1.61312	2.4e-08
ENSG00000022267	FHL1	-1.61278	0.000506873
ENSG00000166681	BEX3	-1.61042	2.56e-05
ENSG00000184515	BEX5	-1.60997	6.53e-05
ENSG00000010610	CD4	-1.60991	6.67e-06
ENSG00000090104	RGS1	-1.60874	5.72e-07
ENSG00000133392	MYH11	-1.60645	0.00888709
ENSG00000104419	NDRG1	-1.60557	1.89e-08
ENSG00000156508	EEF1A1	-1.60542	1.42e-05
ENSG00000171316	CHD7	-1.60424	1.28e-08
ENSG00000112851	ERBIN	-1.60343	5.73e-10
ENSG00000103811	CTSH	-1.60304	6.22e-05
ENSG00000077984	CST7	-1.60188	8.68e-06
ENSG00000145390	USP53	-1.60185	4.3e-06
ENSG00000256043	CTSO	-1.60166	2.33e-06
ENSG00000226688	ENTPD1-AS1	-1.59811	0.00179506
ENSG00000176658	MYO1D	-1.59741	0.0130328
ENSG00000122042	UBL3	-1.59702	8.73e-09
ENSG00000134202	GSTM3	-1.59647	0.00873944
ENSG00000215068	LOC153684	-1.59639	4.62e-05
ENSG00000107771	CCSER2	-1.59557	3.3e-09
ENSG00000123636	BAZ2B	-1.59525	5.84e-07
ENSG00000142546	NOSIP	-1.59202	5.81e-09
ENSG00000092096	SLC22A17	-1.5916	0.0235783
ENSG00000124782	RREB1	-1.59025	1.28e-06
ENSG00000185513	L3MBTL1	-1.58964	0.0367579
ENSG00000126243	LRFN3	-1.58905	0.000257858
ENSG00000263753	LINC00667	-1.58707	7.29e-05
ENSG00000104154	SLC30A4	-1.5863	0.00663185
ENSG00000132879	FBXO44	-1.58521	0.0100617
ENSG00000174839	DENND6A	-1.58381	2.22e-06
ENSG00000198945	L3MBTL3	-1.58364	4.12e-06
ENSG00000172765	TMCC1	-1.58201	6.38e-07
ENSG00000198026	ZNF335	-1.5787	1.45e-06
ENSG00000169131	ZNF354A	-1.57828	0.000424439
ENSG00000008277	ADAM22	-1.57567	0.0178734
ENSG00000169570	DTWD2	-1.57438	0.0476743
ENSG00000170776	AKAP13	-1.57354	2.01e-09
ENSG00000128294	TPST2	-1.5723	3.49e-07
ENSG00000141376	BCAS3	-1.56998	1.47e-05
ENSG00000150867	PIP4K2A	-1.56994	3.24e-09
ENSG00000253738	OTUD6B-AS1	-1.56928	1.76e-08
ENSG00000132359	RAP1GAP2	-1.56711	0.000751631
ENSG00000196950	SLC39A10	-1.56574	7.42e-08
ENSG00000148158	SNX30	-1.56348	0.00361722
ENSG00000101347	SAMHD1	-1.56316	8.08e-10
ENSG00000169660	HEXD	-1.56241	0.000434031
ENSG00000146414	SHPRH	-1.56155	4.44e-07
ENSG00000196683	TOMM7	-1.56128	4.17e-09
ENSG00000128739	SNRPN	-1.56115	8.07e-09
ENSG00000226742	HSBP1L1	-1.55908	0.00474391
ENSG00000068024	HDAC4	-1.5588	1.98e-05
ENSG00000145675	PIK3R1	-1.55878	1.21e-09
ENSG00000175611	LINC00476	-1.55819	1.09e-05
ENSG00000151239	TWF1	-1.55806	0.00114625
ENSG00000117602	RCAN3	-1.55796	3.22e-09
ENSG00000072858	SIDT1	-1.55727	9.94e-06
ENSG00000091592	NLRP1	-1.55657	2.8e-06
ENSG00000188042	ARL4C	-1.55608	1.28e-07
ENSG00000149716	LTO1	-1.55592	0.000706597
ENSG00000130956	HABP4	-1.55547	0.00856567
ENSG00000005249	PRKAR2B	-1.55517	0.0112709
ENSG00000269220	LINC00528	-1.5548	0.00178357
ENSG00000083290	ULK2	-1.55402	0.008872
ENSG00000118596	SLC16A7	-1.55302	2.46e-08
ENSG00000156482	RPL30	-1.55246	2.69e-08
ENSG00000103047	TANGO6	-1.55195	0.000460849
ENSG00000177606	JUN	-1.54862	4.14e-07
ENSG00000163322	ABRAXAS1	-1.54838	0.00166069
ENSG00000230590	FTX	-1.5472	2.39e-07
ENSG00000160058	BSDC1	-1.54715	3.11e-07
ENSG00000135968	GCC2	-1.54656	2.61e-09
ENSG00000135686	KLHL36	-1.54645	3.68e-08
ENSG00000213741	RPS29	-1.54599	1.25e-08
ENSG00000204406	MBD5	-1.54346	6.39e-08
ENSG00000156232	WHAMM	-1.54317	4.23e-07
ENSG00000184675	AMER1	-1.54046	0.0153111
ENSG00000143458	GABPB2	-1.54012	1.02e-07
ENSG00000137809	ITGA11	-1.5398	0.00383496
ENSG00000011114	BTBD7	-1.53956	9.15e-08
ENSG00000167528	ZNF641	-1.53837	4.18e-05
ENSG00000237765	FAM200B	-1.53531	6.04e-05
ENSG00000101665	SMAD7	-1.52936	0.000305966
ENSG00000180488	MIGA1	-1.52912	2.06e-05
ENSG00000114439	BBX	-1.52787	1.79e-09
ENSG00000077684	JADE1	-1.52772	4.53e-08
ENSG00000113595	TRIM23	-1.52676	4.66e-06
ENSG00000139112	GABARAPL1	-1.52667	1.71e-05
ENSG00000185650	ZFP36L1	-1.52462	3.24e-09
ENSG00000106789	CORO2A	-1.52363	4.12e-05
ENSG00000167186	COQ7	-1.5224	3.82e-05
ENSG00000118620	ZNF430	-1.52208	3.67e-07
ENSG00000118263	KLF7	-1.52123	5.21e-06
ENSG00000112394	SLC16A10	-1.51872	0.00027867
ENSG00000100461	RBM23	-1.51614	3.96e-08
ENSG00000114626	ABTB1	-1.51607	0.000186561
ENSG00000137801	THBS1	-1.5158	0.0371444
ENSG00000257621	PSMA3-AS1	-1.51554	2.59e-08
ENSG00000114779	ABHD14B	-1.51513	2.49e-07
ENSG00000179743	FLJ37453	-1.51263	0.000488413
ENSG00000121989	ACVR2A	-1.51204	0.00422344
ENSG00000204520	MICA	-1.51135	0.0180059
ENSG00000168056	LTBP3	-1.50804	1.26e-05
ENSG00000281103	TRG-AS1	-1.50761	1.39e-07
ENSG00000285756	LOC389906	-1.5065	0.000569317
ENSG00000165995	CACNB2	-1.50585	0.00038113
ENSG00000197483	ZNF628	-1.50573	0.00170573
ENSG00000198763	ND2	-1.5037	1.6e-08
ENSG00000185800	DMWD	-1.50185	0.00110057
ENSG00000243156	MICAL3	-1.49996	0.00771231
ENSG00000167778	SPRYD3	-1.49995	1.98e-06
ENSG00000197860	SGTB	-1.49763	6.27e-05
ENSG00000170145	SIK2	-1.49697	1.31e-05
ENSG00000135775	COG2	-1.49639	0.00202635
ENSG00000108219	TSPAN14	-1.49423	8.3e-09
ENSG00000279170	TSTD3	-1.4936	7.52e-05
ENSG00000164574	GALNT10	-1.49298	1.64e-07
ENSG00000107968	MAP3K8	-1.49219	0.00274853
ENSG00000086062	B4GALT1	-1.49208	1.42e-07
ENSG00000134954	ETS1	-1.4911	2.77e-09
ENSG00000126775	ATG14	-1.48795	1.47e-05
ENSG00000127720	METTL25	-1.48738	6.04e-05
ENSG00000198899	ATP6	-1.48728	1.15e-07
ENSG00000183696	UPP1	-1.485	8.32e-06
ENSG00000179715	PCED1B	-1.48497	9.23e-06
ENSG00000148468	FAM171A1	-1.48439	0.000714626
ENSG00000121769	FABP3	-1.48304	0.0202583
ENSG00000087074	PPP1R15A	-1.47954	1.26e-06
ENSG00000234498	RPL13AP20	-1.47937	2.78e-07
ENSG00000168234	TTC39C	-1.47762	7.42e-08
ENSG00000179454	KLHL28	-1.47747	1.51e-06
ENSG00000186470	BTN3A2	-1.47556	9.56e-08
ENSG00000198718	TOGARAM1	-1.47382	1.52e-06
ENSG00000165312	OTUD1	-1.47295	7.82e-05
ENSG00000137171	KLC4	-1.47256	0.0117042
ENSG00000119801	YPEL5	-1.47149	5.69e-08
ENSG00000151062	CACNA2D4	-1.4697	0.00123653
ENSG00000229619	MBNL1-AS1	-1.46871	0.00845428
ENSG00000155158	TTC39B	-1.46851	1.38e-06
ENSG00000166888	STAT6	-1.46831	1.43e-07
ENSG00000260804	LINC01963	-1.46664	0.0011205
ENSG00000130338	TULP4	-1.46567	3.36e-07
ENSG00000245648	LOC101928100	-1.46519	0.00645476
ENSG00000234545	FAM133B	-1.46409	6.93e-06
ENSG00000178951	ZBTB7A	-1.46353	3.44e-09
ENSG00000130775	THEMIS2	-1.46353	3.85e-06
ENSG00000184903	IMMP2L	-1.46304	0.0119747
ENSG00000112306	RPS12	-1.46242	1.63e-08
ENSG00000163728	TTC14	-1.46203	2.58e-08
ENSG00000133112	TPT1	-1.46189	2.91e-08
ENSG00000113319	RASGRF2	-1.4601	2.02e-05
ENSG00000187742	SECISBP2	-1.45962	9.08e-07
ENSG00000081019	RSBN1	-1.45826	9.63e-09
ENSG00000152818	UTRN	-1.45736	4.57e-09
ENSG00000128191	DGCR8	-1.45621	0.000565623
ENSG00000100346	CACNA1I	-1.456	0.00619577
ENSG00000180530	NRIP1	-1.45443	2.15e-06
ENSG00000143322	ABL2	-1.45429	4.44e-06
ENSG00000118689	FOXO3	-1.45174	5.98e-07
ENSG00000198556	ZNF789	-1.45084	0.00011898
ENSG00000147202	DIAPH2	-1.45016	2.21e-07
ENSG00000049618	ARID1B	-1.44893	6.22e-09
ENSG00000261609	GAN	-1.44888	2.03e-06
ENSG00000026950	BTN3A1	-1.44881	2.09e-06
ENSG00000185946	RNPC3	-1.44862	1.1e-06
ENSG00000113391	FAM172A	-1.44712	1.06e-07
ENSG00000214756	CSKMT	-1.44357	0.000660569
ENSG00000133574	GIMAP4	-1.44327	3.14e-07
ENSG00000161405	IKZF3	-1.44317	1.64e-07
ENSG00000128973	CLN6	-1.443	0.0169092
ENSG00000154265	ABCA5	-1.4429	1.91e-05
ENSG00000205045	SLFN12L	-1.44231	9.52e-06
ENSG00000169612	RAMAC	-1.44197	0.00923582
ENSG00000132549	VPS13B	-1.43967	4.42e-06
ENSG00000112297	CRYBG1	-1.43933	7.62e-08
ENSG00000214765	SEPTIN7P2	-1.43826	0.00263439
ENSG00000095066	HOOK2	-1.43735	0.0210965
ENSG00000112425	EPM2A	-1.43683	0.0061776
ENSG00000135926	TMBIM1	-1.43652	8.86e-07
ENSG00000005884	ITGA3	-1.43628	0.0462312
ENSG00000285053	TBCE	-1.43578	0.00161832
ENSG00000254838	GVINP1	-1.43242	2.88e-07
ENSG00000118420	UBE3D	-1.43239	0.000588352
ENSG00000119508	NR4A3	-1.43168	0.0344768
ENSG00000189241	TSPYL1	-1.42975	3.66e-08
ENSG00000151883	PARP8	-1.42967	1.6e-06
ENSG00000157657	ZNF618	-1.42939	0.0133785
ENSG00000198846	TOX	-1.4288	9.95e-07
ENSG00000245937	LINC01184	-1.42678	6.34e-05
ENSG00000198695	ND6	-1.42485	4.53e-08
ENSG00000141699	RETREG3	-1.42309	8.45e-07
ENSG00000049245	VAMP3	-1.42245	3.97e-05
ENSG00000235194	PPP1R3E	-1.42118	0.00199105
ENSG00000198915	RASGEF1A	-1.41969	0.00592447
ENSG00000066933	MYO9A	-1.41939	5.16e-07
ENSG00000112096	SOD2	-1.41766	1.25e-07
ENSG00000255717	SNHG1	-1.41577	1.13e-07
ENSG00000140853	NLRC5	-1.4146	1.69e-07
ENSG00000160219	GAB3	-1.41248	3.31e-05
ENSG00000240230	COX19	-1.4088	2.78e-07
ENSG00000182010	RTKN2	-1.40615	0.00027372
ENSG00000137103	TMEM8B	-1.40561	0.00449436
ENSG00000143643	TTC13	-1.40451	0.00562479
ENSG00000162144	CYB561A3	-1.40372	0.030339
ENSG00000005483	KMT2E	-1.40367	7.08e-09
ENSG00000140511	HAPLN3	-1.40203	0.00163408
ENSG00000008952	SEC62	-1.40142	6.68e-09
ENSG00000144535	DIS3L2	-1.40012	2.57e-05
ENSG00000236778	INTS6-AS1	-1.39923	0.018869
ENSG00000139193	CD27	-1.39909	4.45e-05
ENSG00000198440	ZNF583	-1.39654	0.00167549
ENSG00000135951	TSGA10	-1.39441	0.00147065
ENSG00000064652	SNX24	-1.39401	0.0367579
ENSG00000010072	SPRTN	-1.3933	1.18e-05
ENSG00000170088	TMEM192	-1.39295	4.41e-06
ENSG00000077157	PPP1R12B	-1.39153	0.000114
ENSG00000154874	CCDC144B	-1.39126	0.00150591
ENSG00000013016	EHD3	-1.39014	0.00963016
ENSG00000084444	FAM234B	-1.39013	0.0478515
ENSG00000175662	TOM1L2	-1.38901	0.000323638
ENSG00000104903	LYL1	-1.38858	0.0450625
ENSG00000105926	MPP6	-1.38845	1.78e-07
ENSG00000126070	AGO3	-1.38782	4.71e-07
ENSG00000133612	AGAP3	-1.38702	0.00220339
ENSG00000181894	ZNF329	-1.38681	0.000639821
ENSG00000118564	FBXL5	-1.38594	2.08e-07
ENSG00000168876	ANKRD49	-1.38425	1.02e-07
ENSG00000251474	RPL32P3	-1.38393	0.00129532
ENSG00000173575	CHD2	-1.38311	1.35e-08
ENSG00000135108	FBXO21	-1.38233	1.3e-06
ENSG00000143947	RPS27A	-1.38206	6.5e-08
ENSG00000280739	EIF1B-AS1	-1.38139	0.0290709
ENSG00000125347	IRF1	-1.38061	1.44e-08
ENSG00000213676	ATF6B	-1.38061	0.0199415
ENSG00000223865	HLA-DPB1	-1.38028	4.63e-08
ENSG00000137494	ANKRD42	-1.37901	0.00682361
ENSG00000073849	ST6GAL1	-1.37725	1.38e-07
ENSG00000162852	CNST	-1.37604	3.11e-05
ENSG00000187650	VMAC	-1.37532	0.00622341
ENSG00000119684	MLH3	-1.37486	3.01e-05
ENSG00000177426	TGIF1	-1.3745	0.00802312
ENSG00000083168	KAT6A	-1.37352	1.2e-08
ENSG00000143418	CERS2	-1.37131	0.0354283
ENSG00000114374	USP9Y	-1.37093	3.77e-06
ENSG00000186468	RPS23	-1.36948	7.59e-08
ENSG00000088543	C3orf18	-1.36944	0.0184906
ENSG00000226648	PLCG1-AS1	-1.36897	0.0114069
ENSG00000161395	PGAP3	-1.36712	0.00031983
ENSG00000121413	ZSCAN18	-1.36545	0.00877512
ENSG00000112624	BICRAL	-1.36507	1.24e-06
ENSG00000135622	SEMA4F	-1.36444	0.0311555
ENSG00000151292	CSNK1G3	-1.36349	1.19e-06
ENSG00000175866	BAIAP2	-1.36214	0.0376119
ENSG00000133134	BEX2	-1.36196	0.00173015
ENSG00000164587	RPS14	-1.36172	6.96e-08
ENSG00000107819	SFXN3	-1.3616	0.000104335
ENSG00000051009	FAM160A2	-1.36139	0.000538849
ENSG00000274180	NATD1	-1.35977	0.00313448
ENSG00000197056	ZMYM1	-1.35902	0.00627648
ENSG00000135046	ANXA1	-1.3579	1.05e-08
ENSG00000174807	CD248	-1.35766	0.0366829
ENSG00000185658	BRWD1	-1.35583	1.34e-07
ENSG00000070961	ATP2B1	-1.35567	2.67e-08
ENSG00000151729	SLC25A4	-1.35536	0.028823
ENSG00000121879	PIK3CA	-1.35499	7.09e-07
ENSG00000225470	JPX	-1.35414	0.0122306
ENSG00000182670	TTC3	-1.35393	1.97e-08
ENSG00000160570	DEDD2	-1.35385	5.6e-07
ENSG00000263465	SRSF8	-1.35044	7.53e-08
ENSG00000100154	TTC28	-1.35031	0.0241927
ENSG00000185019	UBOX5	-1.34852	0.017109
ENSG00000101654	RNMT	-1.34765	4.29e-08
ENSG00000110429	FBXO3	-1.3472	5.38e-06
ENSG00000196110	ZNF699	-1.34675	0.0251974
ENSG00000167595	PROSER3	-1.34646	0.022413
ENSG00000096433	ITPR3	-1.34376	0.023096
ENSG00000121671	CRY2	-1.34099	0.00011761
ENSG00000113658	SMAD5	-1.34029	6.34e-06
ENSG00000071082	RPL31	-1.33966	7.45e-08
ENSG00000150457	LATS2	-1.33848	0.00276181
ENSG00000135976	ANKRD36	-1.338	2.32e-05
ENSG00000085224	ATRX	-1.33772	2.14e-08
ENSG00000186716	BCR	-1.33772	3.07e-05
ENSG00000164506	STXBP5	-1.33614	1.9e-06
ENSG00000137575	SDCBP	-1.33552	1.28e-06
ENSG00000119950	MXI1	-1.3339	7.77e-07
ENSG00000183718	TRIM52	-1.33309	2.94e-05
ENSG00000096093	EFHC1	-1.33018	0.0474998
ENSG00000108861	DUSP3	-1.32996	0.00409876
ENSG00000233382	NKAPP1	-1.32947	0.00267417
ENSG00000197024	ZNF398	-1.32946	1.63e-05
ENSG00000111653	ING4	-1.32855	0.000291786
ENSG00000038219	BOD1L1	-1.32819	1.12e-08
ENSG00000005810	MYCBP2	-1.32535	1.26e-08
ENSG00000089060	SLC8B1	-1.32434	4.64e-05
ENSG00000267254	ZNF790-AS1	-1.3214	0.0214809
ENSG00000197951	ZNF71	-1.31962	0.000512091
ENSG00000186469	GNG2	-1.3176	4.59e-07
ENSG00000089327	FXYD5	-1.3172	2.35e-08
ENSG00000215424	MCM3AP-AS1	-1.31472	0.0161302
ENSG00000198453	ZNF568	-1.31468	0.00623771
ENSG00000111860	CEP85L	-1.3138	4.19e-08
ENSG00000141627	DYM	-1.31273	5.05e-07
ENSG00000143515	ATP8B2	-1.31259	5.79e-07
ENSG00000106799	TGFBR1	-1.31139	1.48e-06
ENSG00000134255	CEPT1	-1.31004	9.03e-07
ENSG00000145284	SCD5	-1.30983	0.00834267
ENSG00000287263	FLJ32255	-1.30897	1.6e-06
ENSG00000137070	IL11RA	-1.30854	0.00655893
ENSG00000148481	MINDY3	-1.30833	2.38e-05
ENSG00000104880	ARHGEF18	-1.30813	7.25e-07
ENSG00000168944	CEP120	-1.3063	2.95e-07
ENSG00000131759	RARA	-1.30543	8.91e-05
ENSG00000206573	THUMPD3-AS1	-1.30524	2.67e-05
ENSG00000122557	HERPUD2	-1.30415	1.13e-07
ENSG00000204946	ZNF783	-1.30392	0.00719793
ENSG00000197548	ATG7	-1.30389	0.000241969
ENSG00000125863	MKKS	-1.30375	0.00126139
ENSG00000198840	ND3	-1.30329	7.77e-07
ENSG00000261221	ZNF865	-1.30292	0.000542819
ENSG00000198858	R3HDM4	-1.30134	1.81e-07
ENSG00000015171	ZMYND11	-1.29961	1.86e-07
ENSG00000116127	ALMS1	-1.29915	2.87e-05
ENSG00000081692	JMJD4	-1.2987	0.000707324
ENSG00000128159	TUBGCP6	-1.29805	0.000685063
ENSG00000125691	RPL23	-1.29733	3.14e-07
ENSG00000119004	CYP20A1	-1.29613	1.4e-07
ENSG00000101096	NFATC2	-1.29458	2.74e-08
ENSG00000149091	DGKZ	-1.29229	1.81e-07
ENSG00000225648	SBDSP1	-1.29128	0.00321659
ENSG00000119778	ATAD2B	-1.28955	2.08e-05
ENSG00000105738	SIPA1L3	-1.28737	0.00563739
ENSG00000198909	MAP3K3	-1.28626	6.92e-07
ENSG00000225484	NUTM2B-AS1	-1.28619	0.00137775
ENSG00000144357	UBR3	-1.28506	1.02e-05
ENSG00000198455	ZXDB	-1.28489	0.00295118
ENSG00000102053	ZC3H12B	-1.28487	0.014739
ENSG00000261455	LINC01003	-1.28442	0.00860549
ENSG00000125772	GPCPD1	-1.2844	5.06e-06
ENSG00000172809	RPL38	-1.28392	1.35e-07
ENSG00000030419	IKZF2	-1.2835	3.32e-06
ENSG00000131051	RBM39	-1.28271	2.27e-08
ENSG00000077044	DGKD	-1.2808	3.2e-06
ENSG00000182985	CADM1	-1.27823	0.0124622
ENSG00000232677	LINC00665	-1.2781	0.0130755
ENSG00000138767	CNOT6L	-1.27768	4.4e-08
ENSG00000162378	ZYG11B	-1.27751	7.06e-07
ENSG00000139211	AMIGO2	-1.277	0.000857554
ENSG00000160179	ABCG1	-1.27651	0.00240396
ENSG00000198690	FAN1	-1.27531	0.00317292
ENSG00000180773	SLC36A4	-1.2752	0.000450657
ENSG00000027075	PRKCH	-1.27448	1.32e-07
ENSG00000081087	OSTM1	-1.27311	2.62e-05
ENSG00000124406	ATP8A1	-1.2725	5.69e-06
ENSG00000157741	UBN2	-1.27155	1.26e-06
ENSG00000196511	TPK1	-1.27081	0.000376504
ENSG00000122644	ARL4A	-1.27022	0.000487233
ENSG00000196459	TRAPPC2	-1.26989	7.47e-06
ENSG00000148175	STOM	-1.26677	4.31e-06
ENSG00000111678	C12orf57	-1.2653	1.3e-07
ENSG00000166295	ANAPC16	-1.26528	1.07e-07
ENSG00000135999	EPC2	-1.26528	8.21e-07
ENSG00000185187	SIGIRR	-1.26477	2.93e-07
ENSG00000171988	JMJD1C	-1.26367	3e-07
ENSG00000166275	BORCS7	-1.26325	0.000133548
ENSG00000104894	CD37	-1.26281	3.8e-08
ENSG00000140455	USP3	-1.2628	2.46e-06
ENSG00000276045	ORAI1	-1.26023	9.01e-07
ENSG00000136273	HUS1	-1.25933	6.77e-05
ENSG00000167074	TEF	-1.25915	0.0386733
ENSG00000103657	HERC1	-1.25879	7.59e-08
ENSG00000168610	STAT3	-1.25857	3.2e-07
ENSG00000005339	CREBBP	-1.25733	3.05e-08
ENSG00000130787	HIP1R	-1.25502	0.0401735
ENSG00000165288	BRWD3	-1.25491	3.1e-05
ENSG00000113552	GNPDA1	-1.25378	0.00024292
ENSG00000198918	RPL39	-1.25375	3.71e-08
ENSG00000129911	KLF16	-1.25325	0.0183694
ENSG00000035403	VCL	-1.25229	7.05e-05
ENSG00000197857	ZNF44	-1.25204	9.71e-05
ENSG00000184481	FOXO4	-1.25121	0.000380424
ENSG00000104763	ASAH1	-1.25083	3.75e-05
ENSG00000141337	ARSG	-1.25062	0.0172943
ENSG00000070476	ZXDC	-1.24894	0.000320459
ENSG00000076770	MBNL3	-1.24724	2.4e-06
ENSG00000100027	YPEL1	-1.24723	0.00177417
ENSG00000127463	EMC1	-1.24554	4.67e-06
ENSG00000172175	MALT1	-1.24537	2.11e-06
ENSG00000263327	TAPT1-AS1	-1.24501	7.34e-06
ENSG00000071051	NCK2	-1.24441	3.45e-07
ENSG00000197283	SYNGAP1	-1.24367	0.0197848
ENSG00000256683	ZNF350	-1.24296	0.00035569
ENSG00000104450	SPAG1	-1.24243	0.000395208
ENSG00000164327	RICTOR	-1.24223	8.23e-06
ENSG00000132334	PTPRE	-1.24175	4.51e-06
ENSG00000122678	POLM	-1.24114	0.000577766
ENSG00000118007	STAG1	-1.24108	3.18e-06
ENSG00000136936	XPA	-1.24089	1.62e-06
ENSG00000068831	RASGRP2	-1.24	2.44e-07
ENSG00000171291	ZNF439	-1.2392	0.0334667
ENSG00000055609	KMT2C	-1.23703	5.63e-08
ENSG00000111877	MCM9	-1.23677	0.00110641
ENSG00000213626	LBH	-1.2361	1.26e-07
ENSG00000166441	RPL27A	-1.23546	2.06e-07
ENSG00000196204	RNF216P1	-1.23526	0.00010623
ENSG00000104714	ERICH1	-1.23517	9.66e-06
ENSG00000198821	CD247	-1.23394	9.59e-08
ENSG00000107036	RIC1	-1.23377	9.28e-05
ENSG00000123124	WWP1	-1.23352	1.13e-06
ENSG00000178381	ZFAND2A	-1.23168	0.00809996
ENSG00000235437	LINC01278	-1.23047	0.000855825
ENSG00000046651	OFD1	-1.22932	2.15e-06
ENSG00000109670	FBXW7	-1.22859	4.52e-08
ENSG00000196968	FUT11	-1.22677	2.96e-06
ENSG00000174125	TLR1	-1.22645	0.00311868
ENSG00000137414	FAM8A1	-1.22591	1.45e-05
ENSG00000134297	PLEKHA8P1	-1.22524	0.0280394
ENSG00000144713	RPL32	-1.22384	2.49e-07
ENSG00000134909	ARHGAP32	-1.2222	0.00863195
ENSG00000011405	PIK3C2A	-1.22091	1.15e-05
ENSG00000070718	AP3M2	-1.22076	4.93e-06
ENSG00000054267	ARID4B	-1.21955	1.28e-07
ENSG00000215421	ZNF407	-1.21936	9.2e-06
ENSG00000117533	VAMP4	-1.21737	4.38e-05
ENSG00000140848	CPNE2	-1.21629	0.0453159
ENSG00000184898	RBM43	-1.21626	0.000142146
ENSG00000204623	ZNRD1ASP	-1.21557	0.014238
ENSG00000145779	TNFAIP8	-1.21527	3.51e-08
ENSG00000144815	NXPE3	-1.21413	1.52e-05
ENSG00000227500	SCAMP4	-1.21409	0.000847462
ENSG00000180644	PRF1	-1.21376	7.36e-06
ENSG00000184863	RBM33	-1.21233	2.22e-07
ENSG00000123612	ACVR1C	-1.21224	0.018509
ENSG00000100664	EIF5	-1.21184	4.77e-08
ENSG00000081665	ZNF506	-1.21119	6e-05
ENSG00000145743	FBXL17	-1.21107	6.18e-07
ENSG00000247828	TMEM161B-AS1	-1.21105	2.42e-05
ENSG00000186834	HEXIM1	-1.21081	9.16e-07
ENSG00000127951	FGL2	-1.21078	4.4e-05
ENSG00000033800	PIAS1	-1.21025	1.71e-07
ENSG00000143924	EML4	-1.20973	1.25e-07
ENSG00000172007	RAB33B	-1.20941	0.00148499
ENSG00000110324	IL10RA	-1.20927	6.41e-08
ENSG00000182700	IGIP	-1.20919	0.00356749
ENSG00000171858	RPS21	-1.20905	2.85e-07
ENSG00000048707	VPS13D	-1.20806	5.97e-06
ENSG00000101109	STK4	-1.20748	1.51e-07
ENSG00000165406	MARCHF8	-1.20721	4.59e-06
ENSG00000111801	BTN3A3	-1.20539	3.7e-05
ENSG00000076351	SLC46A1	-1.20404	0.00399121
ENSG00000167261	DPEP2	-1.20351	0.002563
ENSG00000198888	ND1	-1.2031	3.45e-07
ENSG00000078699	CBFA2T2	-1.20308	0.000309238
ENSG00000137842	TMEM62	-1.20245	0.0393769
ENSG00000013441	CLK1	-1.20181	2.1e-06
ENSG00000197329	PELI1	-1.20042	2.43e-05
ENSG00000101298	SNPH	-1.20008	0.00250893
ENSG00000172671	ZFAND4	-1.19968	0.0028587
ENSG00000170881	RNF139	-1.19877	2.96e-06
ENSG00000148154	UGCG	-1.19648	6e-06
ENSG00000113851	CRBN	-1.19588	1.11e-06
ENSG00000107077	KDM4C	-1.19582	0.000399371
ENSG00000183508	TENT5C	-1.19439	0.000225293
ENSG00000141040	ZNF287	-1.19343	0.0233155
ENSG00000110367	DDX6	-1.19317	4.42e-08
ENSG00000127314	RAP1B	-1.1927	2.7e-07
ENSG00000135821	GLUL	-1.19167	0.000176536
ENSG00000126705	AHDC1	-1.19135	7.82e-05
ENSG00000162959	MEMO1	-1.19003	0.0142916
ENSG00000113263	ITK	-1.18959	6.71e-07
ENSG00000065970	FOXJ2	-1.18822	5.38e-06
ENSG00000188321	ZNF559	-1.18707	0.00377539
ENSG00000145220	LYAR	-1.18583	1.57e-06
ENSG00000166669	ATF7IP2	-1.18554	0.000269394
ENSG00000139946	PELI2	-1.18138	0.00513434
ENSG00000144455	SUMF1	-1.181	0.00529833
ENSG00000048649	RSF1	-1.18067	8.85e-08
ENSG00000129003	VPS13C	-1.18004	7.74e-08
ENSG00000139636	LMBR1L	-1.17963	0.00012409
ENSG00000269439	LOC100507551	-1.17916	0.0423502
ENSG00000150995	ITPR1	-1.17896	5.41e-06
ENSG00000071189	SNX13	-1.17861	1.73e-05
ENSG00000119522	DENND1A	-1.17824	0.00198353
ENSG00000144674	GOLGA4	-1.17664	6.53e-08
ENSG00000163683	SMIM14	-1.17652	5.51e-06
ENSG00000185163	DDX51	-1.17607	9.28e-05
ENSG00000075711	DLG1	-1.17591	2.19e-06
ENSG00000166619	BLCAP	-1.17357	3.85e-05
ENSG00000236104	ZBTB22	-1.1719	0.00188688
ENSG00000157823	AP3S2	-1.17012	0.0020877
ENSG00000175390	EIF3F	-1.16951	8.22e-07
ENSG00000158987	RAPGEF6	-1.16939	0.000174023
ENSG00000099725	PRKY	-1.16886	8.71e-05
ENSG00000100599	RIN3	-1.16755	3.04e-05
ENSG00000213923	CSNK1E	-1.16669	0.000380738
ENSG00000186432	KPNA4	-1.16595	1.25e-07
ENSG00000059804	SLC2A3	-1.16569	7.84e-07
ENSG00000214900	LINC01588	-1.16434	0.00326905
ENSG00000141574	SECTM1	-1.16426	0.0421741
ENSG00000106479	ZNF862	-1.16425	0.00180295
ENSG00000100906	NFKBIA	-1.16369	7.13e-08
ENSG00000114770	ABCC5	-1.16316	0.00159946
ENSG00000167526	RPL13	-1.16312	1.7e-06
ENSG00000240498	CDKN2B-AS1	-1.16287	0.00203424
ENSG00000075234	TTC38	-1.16251	0.00208438
ENSG00000128694	OSGEPL1	-1.16175	0.000357842
ENSG00000131196	NFATC1	-1.16115	2.85e-06
ENSG00000267761	MIR4527HG	-1.16108	0.000464445
ENSG00000171150	SOCS5	-1.1608	0.00224922
ENSG00000177225	GATD1	-1.15887	0.000962423
ENSG00000136059	VILL	-1.1581	0.0217447
ENSG00000158122	PRXL2C	-1.15672	0.00888709
ENSG00000128881	TTBK2	-1.15622	0.000108323
ENSG00000156273	BACH1	-1.15605	0.00217962
ENSG00000122068	FYTTD1	-1.15604	1.67e-06
ENSG00000198198	SZT2	-1.15603	0.0144004
ENSG00000182899	RPL35A	-1.15581	1.28e-06
ENSG00000141298	SSH2	-1.15574	5.86e-06
ENSG00000117091	CD48	-1.15519	7.28e-08
ENSG00000132635	PCED1A	-1.15421	0.0013741
ENSG00000176542	USF3	-1.15402	3.65e-07
ENSG00000133606	MKRN1	-1.15386	3.42e-06
ENSG00000025293	PHF20	-1.15273	3.59e-07
ENSG00000150477	KIAA1328	-1.15229	0.00735294
ENSG00000126353	CCR7	-1.1514	1.78e-06
ENSG00000174652	ZNF266	-1.15099	0.000488413
ENSG00000102871	TRADD	-1.15096	6.8e-06
ENSG00000175782	SLC35E3	-1.15011	4.41e-05
ENSG00000112406	HECA	-1.15003	1.23e-07
ENSG00000153179	RASSF3	-1.14945	1.14e-06
ENSG00000145012	LPP	-1.14782	3.33e-06
ENSG00000245532	NEAT1	-1.14736	6.32e-07
ENSG00000188021	UBQLN2	-1.14718	1.79e-06
ENSG00000130193	THEM6	-1.14598	7.64e-05
ENSG00000184613	NELL2	-1.14577	0.000743379
ENSG00000165272	AQP3	-1.14576	1.25e-05
ENSG00000182208	MOB2	-1.14551	9.46e-05
ENSG00000157764	BRAF	-1.14518	1.27e-05
ENSG00000116731	PRDM2	-1.14443	4.4e-07
ENSG00000255112	CHMP1B	-1.14331	6.98e-05
ENSG00000134419	RPS15A	-1.14278	3.4e-07
ENSG00000122432	SPATA1	-1.14269	0.00409876
ENSG00000037637	FBXO42	-1.14211	9.62e-05
ENSG00000184743	ATL3	-1.14012	1.74e-06
ENSG00000160908	ZNF394	-1.13992	8.55e-05
ENSG00000101474	APMAP	-1.13918	7.95e-06
ENSG00000183283	DAZAP2	-1.13912	7.58e-08
ENSG00000073584	SMARCE1	-1.13804	0.000249085
ENSG00000189362	NEMP2	-1.13764	0.000592217
ENSG00000122694	GLIPR2	-1.13738	9.36e-06
ENSG00000123575	FAM199X	-1.13672	0.000406641
ENSG00000121310	ECHDC2	-1.13671	0.00131824
ENSG00000135655	USP15	-1.13596	9.16e-07
ENSG00000269028	MTRNR2L2	-1.13595	2.46e-06
ENSG00000072364	AFF4	-1.13549	2.22e-06
ENSG00000253716	MINCR	-1.13475	0.0487904
ENSG00000115464	USP34	-1.13473	1.59e-06
ENSG00000109381	ELF2	-1.13435	2.59e-06
ENSG00000228451	SDAD1P1	-1.13379	0.00887967
ENSG00000165632	TAF3	-1.13331	6.74e-07
ENSG00000052841	TTC17	-1.13331	2.68e-06
ENSG00000124614	RPS10	-1.13232	2.98e-06
ENSG00000145782	ATG12	-1.13173	9.3e-07
ENSG00000164040	PGRMC2	-1.131	1.95e-06
ENSG00000103966	EHD4	-1.12936	0.00347363
ENSG00000115825	PRKD3	-1.12698	6.86e-05
ENSG00000134352	IL6ST	-1.12643	2.25e-05
ENSG00000223482	NUTM2A-AS1	-1.12608	0.00599828
ENSG00000196199	MPHOSPH8	-1.12508	1.69e-07
ENSG00000119669	IRF2BPL	-1.12455	3.93e-05
ENSG00000008405	CRY1	-1.1245	0.000581208
ENSG00000188227	ZNF793	-1.12447	0.0156362
ENSG00000133256	PDE6B	-1.1243	0.0296868
ENSG00000271856	LINC01215	-1.12356	0.000314905
ENSG00000166326	TRIM44	-1.12326	9.78e-07
ENSG00000196498	NCOR2	-1.12187	1.11e-06
ENSG00000159140	SON	-1.12131	1.73e-07
ENSG00000099849	RASSF7	-1.12121	0.000997508
ENSG00000233927	RPS28	-1.12111	2.26e-07
ENSG00000100412	ACO2	-1.12039	0.00301619
ENSG00000189164	ZNF527	-1.11978	0.0155167
ENSG00000153317	ASAP1	-1.11925	3.46e-06
ENSG00000181104	F2R	-1.11854	0.000692233
ENSG00000165879	FRAT1	-1.11735	0.000544227
ENSG00000111450	STX2	-1.11398	0.00031787
ENSG00000106780	MEGF9	-1.11386	0.000858864
ENSG00000005436	GCFC2	-1.11377	0.000195612
ENSG00000080845	DLGAP4	-1.1093	0.000127471
ENSG00000189067	LITAF	-1.10876	2.67e-06
ENSG00000138617	PARP16	-1.10815	0.000157927
ENSG00000178567	EPM2AIP1	-1.10806	5.39e-06
ENSG00000121957	GPSM2	-1.10727	0.00179054
ENSG00000132155	RAF1	-1.10684	0.0119308
ENSG00000253719	ATXN7L3B	-1.1068	3.5e-06
ENSG00000119878	CRIPT	-1.10657	5.39e-06
ENSG00000165494	PCF11	-1.10542	8.66e-07
ENSG00000138081	FBXO11	-1.10449	1.11e-05
ENSG00000164603	BMT2	-1.10446	0.000343399
ENSG00000115137	DNAJC27	-1.10389	0.00724824
ENSG00000184602	SNN	-1.10366	0.00800766
ENSG00000165169	DYNLT3	-1.10341	0.000253781
ENSG00000188846	RPL14	-1.10182	1.45e-06
ENSG00000213020	ZNF611	-1.10181	0.000379282
ENSG00000107957	SH3PXD2A	-1.10174	0.00144857
ENSG00000165410	CFL2	-1.10167	0.00559159
ENSG00000011523	CEP68	-1.10038	3.23e-05
ENSG00000003402	CFLAR	-1.09981	3.88e-06
ENSG00000108669	CYTH1	-1.09878	2.88e-07
ENSG00000063046	EIF4B	-1.09812	4.76e-05
ENSG00000164597	COG5	-1.09791	0.000370333
ENSG00000137040	RANBP6	-1.0978	1.45e-05
ENSG00000197579	TOPORS	-1.0974	8.64e-07
ENSG00000130032	PRRG3	-1.09706	0.0427206
ENSG00000105939	ZC3HAV1	-1.09703	1.96e-07
ENSG00000197971	MBP	-1.097	3.67e-07
ENSG00000147121	KRBOX4	-1.09686	0.00438916
ENSG00000228794	LINC01128	-1.0967	0.0298362
ENSG00000143951	WDPCP	-1.09557	0.00658293
ENSG00000155903	RASA2	-1.09541	2.24e-06
ENSG00000083535	PIBF1	-1.09513	0.000237943
ENSG00000140030	GPR65	-1.09497	2.8e-05
ENSG00000166225	FRS2	-1.09465	0.000697875
ENSG00000228801	LOC102724330	-1.09453	0.0346323
ENSG00000165775	FUNDC2	-1.09301	0.00363008
ENSG00000147421	HMBOX1	-1.09238	0.00021117
ENSG00000134759	ELP2	-1.09215	9.21e-06
ENSG00000141034	GID4	-1.0908	0.00302538
ENSG00000145734	BDP1	-1.09064	5.73e-07
ENSG00000101190	TCFL5	-1.0906	0.0307592
ENSG00000128872	TMOD2	-1.0902	0.0128619
ENSG00000142784	WDTC1	-1.08947	8.44e-05
ENSG00000162946	DISC1	-1.08926	0.0102263
ENSG00000085365	SCAMP1	-1.08861	2.31e-05
ENSG00000103126	AXIN1	-1.08752	0.000172372
ENSG00000159256	MORC3	-1.08737	1.41e-05
ENSG00000142327	RNPEPL1	-1.08598	1.6e-06
ENSG00000122406	RPL5	-1.08563	6.7e-06
ENSG00000198625	MDM4	-1.08468	6.69e-07
ENSG00000176476	SGF29	-1.08453	0.000447752
ENSG00000011275	RNF216	-1.08413	1.63e-06
ENSG00000065883	CDK13	-1.08288	1.85e-06
ENSG00000126524	SBDS	-1.08214	0.000340448
ENSG00000167637	ZNF283	-1.08002	0.0252528
ENSG00000228223	HCG11	-1.07979	0.0106049
ENSG00000171606	ZNF274	-1.07877	8.7e-05
ENSG00000198105	ZNF248	-1.07828	0.0195645
ENSG00000108433	GOSR2	-1.0781	6.88e-06
ENSG00000170946	DNAJC24	-1.07711	0.00410098
ENSG00000153395	LPCAT1	-1.07556	0.0005336
ENSG00000264364	DYNLL2	-1.0754	2.91e-07
ENSG00000257815	CNOT2-DT	-1.07476	0.0205125
ENSG00000166262	FAM227B	-1.07333	0.0221186
ENSG00000108061	SHOC2	-1.07332	1.77e-06
ENSG00000165650	PDZD8	-1.07292	8.41e-05
ENSG00000164211	STARD4	-1.07096	5.67e-05
ENSG00000116251	RPL22	-1.07064	9.32e-07
ENSG00000158856	DMTN	-1.07047	0.0114323
ENSG00000112787	FBRSL1	-1.07044	9.9e-05
ENSG00000204261	PSMB8-AS1	-1.06997	4.94e-06
ENSG00000179476	C14orf28	-1.06938	0.0148529
ENSG00000055483	USP36	-1.06846	8.2e-06
ENSG00000143919	CAMKMT	-1.06652	0.0274551
ENSG00000160551	TAOK1	-1.06507	3.04e-07
ENSG00000143157	POGK	-1.06463	5.45e-05
ENSG00000135945	REV1	-1.06459	0.000247181
ENSG00000100207	TCF20	-1.06385	2.02e-06
ENSG00000248487	ABHD14A	-1.06257	0.0139476
ENSG00000131242	RAB11FIP4	-1.06198	4.95e-06
ENSG00000124299	PEPD	-1.06179	0.00056225
ENSG00000101596	SMCHD1	-1.06166	9.37e-07
ENSG00000229180	GS1-124K5.11	-1.06164	0.005659
ENSG00000139624	CERS5	-1.06132	8.71e-05
ENSG00000170846	LOC93622	-1.06123	0.000774687
ENSG00000100731	PCNX1	-1.05991	3.79e-06
ENSG00000131584	ACAP3	-1.05929	0.0372288
ENSG00000188917	TRMT2B	-1.05761	0.00133487
ENSG00000122085	MTERF4	-1.05737	0.000172236
ENSG00000188559	RALGAPA2	-1.05733	2.97e-05
ENSG00000260032	NORAD	-1.05716	4.81e-07
ENSG00000189144	ZNF573	-1.05709	0.00271258
ENSG00000099860	GADD45B	-1.05628	0.000706262
ENSG00000125633	CCDC93	-1.05559	7.52e-05
ENSG00000105193	RPS16	-1.05507	2.56e-06
ENSG00000169814	BTD	-1.05464	0.000202392
ENSG00000132326	PER2	-1.05374	0.0149992
ENSG00000129353	SLC44A2	-1.05349	2.83e-06
ENSG00000125534	PPDPF	-1.05332	4.4e-07
ENSG00000275004	ZNF280B	-1.05308	0.010006
ENSG00000129824	RPS4Y1	-1.05198	7.9e-06
ENSG00000111271	ACAD10	-1.05092	0.00406062
ENSG00000110066	KMT5B	-1.05034	4.86e-06
ENSG00000177406	NINJ2-AS1	-1.05034	0.0485273
ENSG00000100364	KIAA0930	-1.05008	0.000220515
ENSG00000231609	LOC100132215	-1.04978	0.00755037
ENSG00000164190	NIPBL	-1.04968	9.38e-07
ENSG00000186162	CIDECP1	-1.04927	0.0159335
ENSG00000108298	RPL19	-1.04859	2.76e-06
ENSG00000169446	MMGT1	-1.0469	1.05e-05
ENSG00000204116	CHIC1	-1.04558	0.00840135
ENSG00000100376	FAM118A	-1.04516	0.000522171
ENSG00000103510	KAT8	-1.04511	0.000336258
ENSG00000139278	GLIPR1	-1.04479	0.000150258
ENSG00000171843	MLLT3	-1.04426	3.2e-06
ENSG00000179364	PACS2	-1.04407	0.000990038
ENSG00000123066	MED13L	-1.04234	4.29e-06
ENSG00000106459	NRF1	-1.04215	0.000629917
ENSG00000148841	ITPRIP	-1.0418	0.00919085
ENSG00000126091	ST3GAL3	-1.04148	0.012733
ENSG00000253710	ALG11	-1.04108	0.000580259
ENSG00000237440	ZNF737	-1.03868	0.00819451
ENSG00000113749	HRH2	-1.03836	0.00677882
ENSG00000118058	KMT2A	-1.03794	6.54e-07
ENSG00000147010	SH3KBP1	-1.03789	4.42e-07
ENSG00000163519	TRAT1	-1.03769	2.32e-05
ENSG00000142676	RPL11	-1.03741	2.94e-06
ENSG00000225439	BOLA3-AS1	-1.03728	0.018015
ENSG00000175054	ATR	-1.03643	7.87e-05
ENSG00000123607	TTC21B	-1.03584	0.00332825
ENSG00000159216	RUNX1	-1.03466	0.000216388
ENSG00000173039	RELA	-1.03451	1.02e-05
ENSG00000213699	SLC35F6	-1.03417	0.000167428
ENSG00000239521	CASTOR3	-1.03386	0.0487904
ENSG00000145919	BOD1	-1.03278	0.00556358
ENSG00000138744	NAAA	-1.03254	0.000454133
ENSG00000145214	DGKQ	-1.03192	0.00126046
ENSG00000108100	CCNY	-1.03188	1.66e-06
ENSG00000149273	RPS3	-1.03109	4.95e-06
ENSG00000115687	PASK	-1.03096	2.31e-05
ENSG00000189190	ZNF600	-1.02953	0.00275991
ENSG00000135709	KIAA0513	-1.0288	0.0272339
ENSG00000146830	GIGYF1	-1.02867	0.000139104
ENSG00000084676	NCOA1	-1.02798	2.51e-06
ENSG00000164219	PGGT1B	-1.02688	1.56e-05
ENSG00000285410	GABPB1-IT1	-1.02657	5.81e-05
ENSG00000067533	RRP15	-1.02592	6.17e-05
ENSG00000165813	CCDC186	-1.02561	1.51e-06
ENSG00000163125	RPRD2	-1.02393	2.16e-06
ENSG00000203875	SNHG5	-1.02357	1.07e-06
ENSG00000110047	EHD1	-1.02352	1.76e-06
ENSG00000184787	UBE2G2	-1.02325	8.69e-06
ENSG00000139974	SLC38A6	-1.02266	0.0293239
ENSG00000168300	PCMTD1	-1.02157	0.000131254
ENSG00000163291	PAQR3	-1.02071	0.0176525
ENSG00000215717	TMEM167B	-1.02067	7.34e-05
ENSG00000083844	ZNF264	-1.02037	1.41e-05
ENSG00000186395	KRT10	-1.02029	4.43e-05
ENSG00000108582	CPD	-1.0197	9.81e-05
ENSG00000070423	RNF126	-1.01937	7.34e-06
ENSG00000031003	FAM13B	-1.01582	0.000266819
ENSG00000068305	MEF2A	-1.01563	0.000225053
ENSG00000061936	SFSWAP	-1.01525	2.25e-06
ENSG00000019995	ZRANB1	-1.0131	0.00522666
ENSG00000198252	STYX	-1.01141	7.28e-06
ENSG00000136111	TBC1D4	-1.01075	0.000154998
ENSG00000177200	CHD9	-1.01038	1.01e-05
ENSG00000198886	ND4	-1.01019	2.4e-05
ENSG00000126804	ZBTB1	-1.00976	1.81e-05
ENSG00000064687	ABCA7	-1.00972	0.00670647
ENSG00000000457	SCYL3	-1.00946	0.00677673
ENSG00000107798	LIPA	-1.0089	4.29e-05
ENSG00000109920	FNBP4	-1.00865	1.46e-06
ENSG00000281649	EBLN3P	-1.00767	1.89e-05
ENSG00000106460	TMEM106B	-1.0075	4.52e-06
ENSG00000154328	NEIL2	-1.00541	0.00394934
ENSG00000144655	CSRNP1	-1.00458	0.000381199
ENSG00000104660	LEPROTL1	-1.0045	1.71e-06
ENSG00000171865	RNASEH1	-1.00443	4.71e-06
ENSG00000226419	SLC16A1-AS1	-1.00416	0.00354198
ENSG00000163257	DCAF16	-1.0039	1.21e-05
ENSG00000196502	SULT1A1	-1.0036	0.0253175
ENSG00000197081	IGF2R	-1.00357	6.62e-06
ENSG00000204525	HLA-C	-1.00334	1.6e-06
ENSG00000110876	SELPLG	-1.00317	6.56e-07
ENSG00000100425	BRD1	-1.00279	0.000486722
ENSG00000145592	RPL37	-1.00197	3.57e-06
ENSG00000266173	STRADA	-1.00197	0.0402604
ENSG00000168016	TRANK1	-1.00174	0.00100198
ENSG00000176273	SLC35G1	-1.00171	0.048349
ENSG00000107281	NPDC1	-1.00151	0.0464004
ENSG00000278970	HEIH	-1.00122	8.06e-05
ENSG00000204217	BMPR2	-1.00113	0.000151246
ENSG00000197013	ZNF429	-1.0007	0.00237033
ENSG00000197746	PSAP	-1.00027	1.37e-06
ENSG00000138795	LEF1	-0.999381	2.35e-05
ENSG00000161791	FMNL3	-0.998259	0.000155227
ENSG00000198034	RPS4X	-0.997636	1.5e-05
ENSG00000188994	ZNF292	-0.997485	1.82e-06
ENSG00000177666	PNPLA2	-0.997166	8.8e-05
ENSG00000182986	ZNF320	-0.995792	0.023539
ENSG00000176105	YES1	-0.995384	0.0325644
ENSG00000110700	RPS13	-0.995053	3e-06
ENSG00000166272	WBP1L	-0.994796	3.1e-05
ENSG00000107864	CPEB3	-0.994572	0.0115886
ENSG00000147457	CHMP7	-0.994537	0.000127639
ENSG00000232859	LYRM9	-0.993705	0.0136443
ENSG00000166439	RNF169	-0.993432	0.000745389
ENSG00000110046	ATG2A	-0.992437	0.000940847
ENSG00000162511	LAPTM5	-0.991439	6.95e-07
ENSG00000269743	SLC25A53	-0.991207	0.0129669
ENSG00000152102	FAM168B	-0.990526	6.11e-05
ENSG00000047346	FAM214A	-0.990446	0.00012854
ENSG00000026652	AGPAT4	-0.990245	0.00506379
ENSG00000109171	SLAIN2	-0.989859	5.93e-06
ENSG00000142065	ZFP14	-0.989205	0.00357292
ENSG00000136026	CKAP4	-0.988992	0.0114576
ENSG00000196428	TSC22D2	-0.988369	4.11e-05
ENSG00000158526	TSR2	-0.987833	1.51e-05
ENSG00000104408	EIF3E	-0.986751	1.23e-05
ENSG00000120942	UBIAD1	-0.986263	3.07e-05
ENSG00000127914	AKAP9	-0.986166	7.87e-07
ENSG00000089775	ZBTB25	-0.985976	0.000142416
ENSG00000125246	CLYBL	-0.985877	0.0142773
ENSG00000159348	CYB5R1	-0.985792	0.00340924
ENSG00000254470	AP5B1	-0.985632	0.0039605
ENSG00000242086	SDHAP2	-0.98491	0.00330597
ENSG00000008988	RPS20	-0.984187	2.82e-06
ENSG00000170989	S1PR1	-0.983461	1.12e-05
ENSG00000197530	MIB2	-0.983297	0.00891145
ENSG00000151014	NOCT	-0.982831	0.029605
ENSG00000163545	NUAK2	-0.982138	0.0111365
ENSG00000164073	MFSD8	-0.980754	0.00464874
ENSG00000176390	CRLF3	-0.980521	8.27e-06
ENSG00000178607	ERN1	-0.98016	0.000103629
ENSG00000111671	SPSB2	-0.977613	0.0225277
ENSG00000133858	ZFC3H1	-0.977256	6.69e-06
ENSG00000182903	ZNF721	-0.976575	0.000634673
ENSG00000126264	HCST	-0.97632	1.03e-06
ENSG00000154822	PLCL2	-0.975797	1.79e-05
ENSG00000039319	ZFYVE16	-0.975435	0.020318
ENSG00000131023	LATS1	-0.974642	0.000114637
ENSG00000010322	NISCH	-0.974272	0.000143588
ENSG00000108828	VAT1	-0.973655	0.000264202
ENSG00000251369	ZNF550	-0.972473	0.0148468
ENSG00000225663	MCRIP1	-0.971855	0.000151501
ENSG00000122507	BBS9	-0.97166	0.0321582
ENSG00000124193	SRSF6	-0.971421	3.99e-06
ENSG00000179041	RRS1	-0.97116	0.0010206
ENSG00000196323	ZBTB44	-0.97018	4.42e-06
ENSG00000185115	NSMCE3	-0.96972	0.000689223
ENSG00000077585	GPR137B	-0.969683	0.0452964
ENSG00000204160	ZDHHC18	-0.967935	0.000245021
ENSG00000169249	ZRSR2	-0.967864	9.64e-05
ENSG00000233355	CHRM3-AS2	-0.967442	0.0167923
ENSG00000196924	FLNA	-0.966356	5.24e-06
ENSG00000181638	ZFP41	-0.96628	0.0197008
ENSG00000133065	SLC41A1	-0.964562	0.0207914
ENSG00000139266	MARCHF9	-0.964444	0.000596756
ENSG00000117151	CTBS	-0.96419	0.0427376
ENSG00000115827	DCAF17	-0.964059	0.00306511
ENSG00000180357	ZNF609	-0.963755	1.71e-05
ENSG00000071575	TRIB2	-0.963652	0.000284249
ENSG00000166435	XRRA1	-0.963573	0.00335689
ENSG00000186566	GPATCH8	-0.963132	7.47e-06
ENSG00000164323	CFAP97	-0.962719	5.49e-06
ENSG00000176055	MBLAC2	-0.962683	0.00554481
ENSG00000006555	TTC22	-0.961486	0.0468082
ENSG00000137497	NUMA1	-0.960894	0.00737626
ENSG00000176593	LOC100128398	-0.960146	0.0272339
ENSG00000170448	NFXL1	-0.960103	0.0107614
ENSG00000141524	TMC6	-0.960011	5.38e-06
ENSG00000178971	CTC1	-0.959687	0.00188509
ENSG00000223496	EXOSC6	-0.957038	1.2e-05
ENSG00000171634	BPTF	-0.956402	1.94e-06
ENSG00000112079	STK38	-0.956401	2.87e-06
ENSG00000176715	ACSF3	-0.955906	0.00148616
ENSG00000144824	PHLDB2	-0.955489	0.0318834
ENSG00000087266	SH3BP2	-0.954634	0.00244591
ENSG00000117298	ECE1	-0.954224	0.000506873
ENSG00000123146	ADGRE5	-0.954053	8.06e-06
ENSG00000053254	FOXN3	-0.953174	1.02e-06
ENSG00000108306	FBXL20	-0.952708	0.000352144
ENSG00000135049	AGTPBP1	-0.949399	0.00017188
ENSG00000180694	TMEM64	-0.946882	0.00356994
ENSG00000163110	PDLIM5	-0.946711	0.000102325
ENSG00000110108	TMEM109	-0.945452	5.39e-06
ENSG00000172216	CEBPB	-0.945225	0.00106058
ENSG00000149582	TMEM25	-0.944918	0.0461982
ENSG00000134313	KIDINS220	-0.944855	1.42e-05
ENSG00000115414	FN1	-0.944467	0.0388566
ENSG00000146433	TMEM181	-0.944039	0.000177588
ENSG00000132376	INPP5K	-0.943236	0.000278877
ENSG00000184489	PTP4A3	-0.942455	0.00738804
ENSG00000138735	PDE5A	-0.941845	0.0480224
ENSG00000113719	ERGIC1	-0.941491	6.74e-06
ENSG00000131503	ANKHD1	-0.94107	0.00456153
ENSG00000187601	MAGEH1	-0.940886	0.0020011
ENSG00000146859	TMEM140	-0.94035	0.0311369
ENSG00000058453	CROCC	-0.939782	0.0165365
ENSG00000257093	DENND11	-0.939687	0.000140015
ENSG00000147403	RPL10	-0.939636	4.29e-05
ENSG00000127993	RBM48	-0.939622	0.00219149
ENSG00000163788	SNRK	-0.939029	1.67e-05
ENSG00000103037	SETD6	-0.938077	0.0245275
ENSG00000134324	LPIN1	-0.937843	5.76e-05
ENSG00000100034	PPM1F	-0.937218	0.00500971
ENSG00000101966	XIAP	-0.936496	1.71e-05
ENSG00000170234	PWWP2A	-0.936335	6.82e-05
ENSG00000166501	PRKCB	-0.935583	4.14e-06
ENSG00000164548	TRA2A	-0.93557	5.86e-06
ENSG00000135837	CEP350	-0.934762	2.68e-06
ENSG00000175066	GK5	-0.934514	0.00693313
ENSG00000198168	SVIP	-0.934376	7.73e-06
ENSG00000182095	TNRC18	-0.932626	0.012235
ENSG00000204070	SYS1	-0.932587	5.28e-05
ENSG00000104643	MTMR9	-0.932486	0.000483052
ENSG00000189114	BLOC1S3	-0.932223	0.00393945
ENSG00000128011	LRFN1	-0.932159	0.00505882
ENSG00000134146	DPH6	-0.931675	0.0262066
ENSG00000178177	LCORL	-0.931516	0.000151019
ENSG00000149308	NPAT	-0.931468	1.28e-05
ENSG00000122482	ZNF644	-0.931092	9.34e-06
ENSG00000057657	PRDM1	-0.930675	4.06e-06
ENSG00000170871	KIAA0232	-0.929513	0.000452457
ENSG00000161970	RPL26	-0.928713	1.63e-05
ENSG00000148362	PAXX	-0.926659	0.00288922
ENSG00000182473	EXOC7	-0.926154	0.0255925
ENSG00000127947	PTPN12	-0.924704	0.000160037
ENSG00000065413	ANKRD44	-0.924697	8.07e-06
ENSG00000197779	ZNF81	-0.924638	0.0470737
ENSG00000198851	CD3E	-0.924015	1.54e-06
ENSG00000189339	SLC35E2B	-0.923663	0.0226034
ENSG00000198791	CNOT7	-0.92364	4.44e-06
ENSG00000134982	APC	-0.923398	4.75e-05
ENSG00000112739	PRPF4B	-0.923017	3.39e-06
ENSG00000175309	PHYKPL	-0.922891	0.00336847
ENSG00000198055	GRK6	-0.92216	7.09e-05
ENSG00000100239	PPP6R2	-0.921172	6.31e-05
ENSG00000108021	TASOR2	-0.921035	0.000106832
ENSG00000241343	RPL36A	-0.920616	0.0305076
ENSG00000148700	ADD3	-0.920119	4.84e-06
ENSG00000166263	STXBP4	-0.919486	0.019026
ENSG00000130856	ZNF236	-0.919243	0.000237107
ENSG00000048471	SNX29	-0.9186	0.000958461
ENSG00000089335	ZNF302	-0.918365	0.00536563
ENSG00000196352	CD55	-0.91798	6.1e-05
ENSG00000270170	NCBP2AS2	-0.917369	6.51e-05
ENSG00000139793	MBNL2	-0.916702	0.00186719
ENSG00000115652	UXS1	-0.916275	1.5e-05
ENSG00000250565	ATP6V1E2	-0.91575	0.0106731
ENSG00000120686	UFM1	-0.915447	4.29e-05
ENSG00000170275	CRTAP	-0.914928	0.000735063
ENSG00000176896	TCEANC	-0.913968	0.0253667
ENSG00000116604	MEF2D	-0.912756	9.46e-05
ENSG00000090905	TNRC6A	-0.911909	1.2e-05
ENSG00000213445	SIPA1	-0.911762	9.71e-05
ENSG00000122417	ODF2L	-0.91156	3.54e-05
ENSG00000262879	LOC101927060	-0.911483	0.0119862
ENSG00000163848	ZNF148	-0.911389	2.59e-06
ENSG00000133059	DSTYK	-0.909757	0.000104335
ENSG00000221983	UBA52	-0.908372	6.43e-06
ENSG00000172845	SP3	-0.908327	2.31e-05
ENSG00000151694	ADAM17	-0.908156	0.0284876
ENSG00000163900	TMEM41A	-0.907825	0.00437235
ENSG00000185862	EVI2B	-0.907279	3.65e-06
ENSG00000082258	CCNT2	-0.905768	0.0017137
ENSG00000172466	ZNF24	-0.904806	2.46e-06
ENSG00000175130	MARCKSL1	-0.904515	0.0106078
ENSG00000214941	ZSWIM7	-0.904031	0.00375598
ENSG00000269609	RPARP-AS1	-0.903894	0.00934341
ENSG00000139597	N4BP2L1	-0.903879	0.00184211
ENSG00000078487	ZCWPW1	-0.903591	0.043125
ENSG00000167470	MIDN	-0.903303	2.03e-05
ENSG00000164054	SHISA5	-0.902412	2.19e-05
ENSG00000100284	TOM1	-0.90229	0.00511902
ENSG00000120833	SOCS2	-0.902253	0.0429675
ENSG00000228253	ATP8	-0.902182	9.23e-05
ENSG00000136536	MARCHF7	-0.902126	5.26e-06
ENSG00000205356	TECPR1	-0.901966	7.61e-05
ENSG00000028310	BRD9	-0.90064	4.1e-05
ENSG00000115977	AAK1	-0.900417	2.43e-06
ENSG00000168813	ZNF507	-0.899991	0.000482648
ENSG00000234608	MAPKAPK5-AS1	-0.899112	0.0018288
ENSG00000096060	FKBP5	-0.898459	1.13e-05
ENSG00000173588	CEP83	-0.89837	0.00201724
ENSG00000178913	TAF7	-0.896698	7.66e-06
ENSG00000162434	JAK1	-0.896155	9.21e-06
ENSG00000180884	ZNF792	-0.894256	0.00593053
ENSG00000112294	ALDH5A1	-0.894167	0.00308425
ENSG00000179144	GIMAP7	-0.89394	3.81e-06
ENSG00000181191	PJA1	-0.893861	0.000278966
ENSG00000077254	USP33	-0.893041	3.8e-05
ENSG00000198189	HSD17B11	-0.892605	9.1e-05
ENSG00000152795	HNRNPDL	-0.891358	9.11e-06
ENSG00000100316	RPL3	-0.891057	8.97e-05
ENSG00000074621	SLC24A1	-0.890884	0.0120722
ENSG00000129158	SERGEF	-0.890399	0.0125907
ENSG00000103245	CIAO3	-0.890181	0.0442974
ENSG00000196531	NACA	-0.889696	1.24e-05
ENSG00000153790	C7orf31	-0.889395	0.0487904
ENSG00000116641	DOCK7	-0.887154	0.0149002
ENSG00000160007	ARHGAP35	-0.887041	9.41e-05
ENSG00000161999	JMJD8	-0.886708	0.00380578
ENSG00000185101	ANO9	-0.886553	0.0472487
ENSG00000020633	RUNX3	-0.886466	7.48e-06
ENSG00000134744	TUT4	-0.886025	5.31e-05
ENSG00000105643	ARRDC2	-0.885784	0.00180295
ENSG00000175471	MCTP1	-0.883909	0.0481414
ENSG00000163564	PYHIN1	-0.883513	0.000141632
ENSG00000106609	TMEM248	-0.88339	2.69e-05
ENSG00000218739	CEBPZOS	-0.882962	0.000115159
ENSG00000196177	ACADSB	-0.882888	0.00121519
ENSG00000015532	XYLT2	-0.881325	0.00241211
ENSG00000111897	SERINC1	-0.881324	9.52e-06
ENSG00000124209	RAB22A	-0.879943	0.000108876
ENSG00000168763	CNNM3	-0.879795	0.00208281
ENSG00000177951	BET1L	-0.879558	0.00024228
ENSG00000094975	SUCO	-0.879355	9.54e-05
ENSG00000160584	SIK3	-0.879346	0.000186528
ENSG00000011243	AKAP8L	-0.879258	0.0221186
ENSG00000177738	LOC648987	-0.87873	0.0118253
ENSG00000111540	RAB5B	-0.87866	0.000281826
ENSG00000066654	THUMPD1	-0.877332	4.89e-06
ENSG00000173681	BCLAF3	-0.876832	0.0078918
ENSG00000151692	RNF144A	-0.876185	0.00417073
ENSG00000184428	TOP1MT	-0.876005	0.0268095
ENSG00000183495	EP400	-0.87578	1.53e-05
ENSG00000156711	MAPK13	-0.874922	0.00140112
ENSG00000102245	CD40LG	-0.874571	0.00040592
ENSG00000100422	CERK	-0.874544	0.000145548
ENSG00000083896	YTHDC1	-0.874356	8.96e-06
ENSG00000172493	AFF1	-0.874342	0.000256311
ENSG00000167632	TRAPPC9	-0.87233	0.00794971
ENSG00000149806	FAU	-0.872322	8.58e-06
ENSG00000115268	RPS15	-0.871966	1.28e-05
ENSG00000198938	COX3	-0.871652	8.69e-05
ENSG00000107829	FBXW4	-0.871262	0.000323633
ENSG00000149970	CNKSR2	-0.870023	0.00497765
ENSG00000158985	CDC42SE2	-0.869798	4.9e-06
ENSG00000187605	TET3	-0.869515	0.0159203
ENSG00000213903	LTB4R	-0.869092	0.0157631
ENSG00000029363	BCLAF1	-0.867723	4.57e-06
ENSG00000177663	IL17RA	-0.867445	2.03e-05
ENSG00000114933	INO80D	-0.867415	0.000115092
ENSG00000105329	TGFB1	-0.867375	0.000206982
ENSG00000146828	SLC12A9	-0.867208	0.00848953
ENSG00000169714	CNBP	-0.867039	4.29e-06
ENSG00000147601	TERF1	-0.866844	0.000129411
ENSG00000119720	NRDE2	-0.866726	0.000288861
ENSG00000186918	ZNF395	-0.865722	0.000824666
ENSG00000134186	PRPF38B	-0.865333	7.47e-06
ENSG00000142534	RPS11	-0.865281	3.36e-05
ENSG00000168216	LMBRD1	-0.864361	0.000108323
ENSG00000136527	TRA2B	-0.864335	1.25e-05
ENSG00000267080	ASB16-AS1	-0.863482	0.0217683
ENSG00000006025	OSBPL7	-0.862121	0.0221614
ENSG00000167548	KMT2D	-0.861913	0.014418
ENSG00000146416	AIG1	-0.861412	0.0225718
ENSG00000154059	IMPACT	-0.861336	0.00302087
ENSG00000110330	BIRC2	-0.860843	0.000235984
ENSG00000165915	SLC39A13	-0.860831	0.00559363
ENSG00000081721	DUSP12	-0.859911	0.00364072
ENSG00000139178	C1RL	-0.859597	0.0255216
ENSG00000127603	MACF1	-0.859174	9.99e-06
ENSG00000147443	DOK2	-0.859154	0.000117992
ENSG00000163281	GNPDA2	-0.85877	0.0112333
ENSG00000129667	RHBDF2	-0.858071	0.0123862
ENSG00000131469	RPL27	-0.85735	2.41e-05
ENSG00000185278	ZBTB37	-0.856125	0.00285691
ENSG00000176410	DNAJC30	-0.85566	0.00359675
ENSG00000113460	BRIX1	-0.855427	0.000353399
ENSG00000011295	TTC19	-0.855268	9.63e-05
ENSG00000163597	SNHG16	-0.855148	0.0120751
ENSG00000185129	PURA	-0.854273	9.11e-06
ENSG00000065613	SLK	-0.85374	6.47e-06
ENSG00000036549	ZZZ3	-0.853679	6.07e-05
ENSG00000107185	RGP1	-0.852743	0.00832403
ENSG00000148019	CEP78	-0.852705	0.000118184
ENSG00000179598	PLD6	-0.852638	0.0280809
ENSG00000176472	ZNF575	-0.852281	0.0161071
ENSG00000047365	ARAP2	-0.851956	0.00055727
ENSG00000108262	GIT1	-0.85118	0.000894597
ENSG00000189180	ZNF33A	-0.850822	9.94e-05
ENSG00000032742	IFT88	-0.850763	0.0162494
ENSG00000237943	PRKCQ-AS1	-0.850243	0.000271555
ENSG00000181666	ZNF875	-0.848542	0.0257649
ENSG00000171681	ATF7IP	-0.848016	2.07e-05
ENSG00000115295	CLIP4	-0.847077	0.00152801
ENSG00000214413	BBIP1	-0.847035	0.00426279
ENSG00000172116	CD8B	-0.847005	9.18e-05
ENSG00000184203	PPP1R2	-0.84681	7.24e-05
ENSG00000131381	RBSN	-0.84664	0.0012267
ENSG00000176463	SLCO3A1	-0.846535	0.000168804
ENSG00000163219	ARHGAP25	-0.846232	6.21e-05
ENSG00000149577	SIDT2	-0.84615	0.0123448
ENSG00000103199	ZNF500	-0.84585	0.00337682
ENSG00000114942	EEF1B2	-0.84555	0.00119971
ENSG00000171132	PRKCE	-0.844862	0.0476072
ENSG00000096717	SIRT1	-0.84448	0.0033832
ENSG00000100483	VCPKMT	-0.843052	0.0397648
ENSG00000115446	UNC50	-0.842775	0.00795475
ENSG00000174206	C12orf66	-0.842632	0.0164841
ENSG00000106952	TNFSF8	-0.841688	0.0177235
ENSG00000118181	RPS25	-0.841296	7.61e-06
ENSG00000179523	EIF3J-DT	-0.841181	0.00857758
ENSG00000158156	XKR8	-0.839401	0.0125138
ENSG00000109756	RAPGEF2	-0.83906	0.00610735
ENSG00000063177	RPL18	-0.838219	4.01e-05
ENSG00000171863	RPS7	-0.837832	0.000147389
ENSG00000163945	UVSSA	-0.837712	0.00579166
ENSG00000168807	SNTB2	-0.835967	0.00026651
ENSG00000101126	ADNP	-0.835781	3.16e-05
ENSG00000197892	KIF13B	-0.833849	0.00501279
ENSG00000138326	RPS24	-0.831598	3.01e-05
ENSG00000100242	SUN2	-0.831159	0.0191939
ENSG00000139990	DCAF5	-0.827973	0.000147571
ENSG00000175567	UCP2	-0.827741	7.77e-05
ENSG00000170144	HNRNPA3	-0.826126	1.55e-05
ENSG00000128585	MKLN1	-0.825555	0.000215892
ENSG00000141576	RNF157	-0.825347	0.00154157
ENSG00000160439	RDH13	-0.825067	0.00709188
ENSG00000178234	GALNT11	-0.823913	0.00292285
ENSG00000086712	TXLNG	-0.822833	0.00249441
ENSG00000105639	JAK3	-0.822203	0.000115567
ENSG00000196262	PPIA	-0.821853	0.000303162
ENSG00000185000	DGAT1	-0.821712	0.0231921
ENSG00000072518	MARK2	-0.820959	0.000140276
ENSG00000055163	CYFIP2	-0.820157	8.85e-06
ENSG00000153922	CHD1	-0.820101	1.57e-05
[truncated: 4,018 more rows]

## Sheet: up
Transcript ID	Gene Symbol	logFC	adj.P.Val (limma voom)
ENSG00000131747	TOP2A	6.67792	5.98e-16
ENSG00000117632	STMN1	3.85532	1.49e-14
ENSG00000117724	CENPF	5.24063	1.94e-14
ENSG00000072274	TFRC	5.09285	5.84e-14
ENSG00000132646	PCNA	4.08868	1.36e-13
ENSG00000196230	TUBB	2.83528	3.16e-13
ENSG00000164032	H2AZ1	3.08974	4.13e-13
ENSG00000113368	LMNB1	3.69979	9.07e-13
ENSG00000148773	MKI67	6.43896	9.07e-13
ENSG00000100097	LGALS1	3.62343	1.34e-12
ENSG00000167325	RRM1	2.91621	1.4e-12
ENSG00000068489	PRR11	4.85778	1.4e-12
ENSG00000210049	NA	3.1784	1.41e-12
ENSG00000004468	CD38	5.35952	1.55e-12
ENSG00000166803	PCLAF	7.12431	2.07e-12
ENSG00000164104	HMGB2	3.09837	2.19e-12
ENSG00000113810	SMC4	2.52585	2.19e-12
ENSG00000164611	PTTG1	4.41155	2.34e-12
ENSG00000115902	SLC1A4	4.89085	2.48e-12
ENSG00000134460	IL2RA	4.16158	3.07e-12
ENSG00000147872	PLIN2	2.89593	3.27e-12
ENSG00000182054	IDH2	2.79304	3.27e-12
ENSG00000119403	PHF19	2.91975	3.59e-12
ENSG00000136824	SMC2	2.5634	4.17e-12
ENSG00000138778	CENPE	4.99818	4.49e-12
ENSG00000119969	HELLS	3.73868	5.01e-12
ENSG00000104738	MCM4	4.29537	6.35e-12
ENSG00000111669	TPI1	2.44935	9.28e-12
ENSG00000165672	PRDX3	3.31553	9.28e-12
ENSG00000128951	DUT	2.88914	1.07e-11
ENSG00000188486	H2AX	3.7299	1.52e-11
ENSG00000168496	FEN1	4.07152	1.86e-11
ENSG00000197061	H4C3	2.57612	1.9e-11
ENSG00000066279	ASPM	6.74314	1.96e-11
ENSG00000166508	MCM7	3.04103	2.01e-11
ENSG00000235162	C12orf75	3.01744	2.29e-11
ENSG00000168214	RBPJ	2.29799	2.91e-11
ENSG00000169715	MT1E	3.95974	2.98e-11
ENSG00000103187	COTL1	2.19891	3.54e-11
ENSG00000136810	TXN	2.70085	3.67e-11
ENSG00000145649	GZMA	1.98128	4.89e-11
ENSG00000156802	ATAD2	2.94287	5.92e-11
ENSG00000108953	YWHAE	2.45254	6.6e-11
ENSG00000163565	IFI16	1.92844	6.7e-11
ENSG00000115415	STAT1	2.14418	7.31e-11
ENSG00000137265	IRF4	4.00895	8.25e-11
ENSG00000076003	MCM6	2.65754	8.25e-11
ENSG00000012048	BRCA1	3.94698	8.65e-11
ENSG00000163535	SGO2	3.68823	8.79e-11
ENSG00000182481	KPNA2	2.61924	1.19e-10
ENSG00000080986	NDC80	3.99421	1.26e-10
ENSG00000177374	HIC1	4.17284	1.26e-10
ENSG00000109685	NSD2	2.57071	1.41e-10
ENSG00000126709	IFI6	3.72513	1.48e-10
ENSG00000106462	EZH2	3.60054	1.53e-10
ENSG00000178741	COX5A	2.00812	1.56e-10
ENSG00000136108	CKAP2	3.10916	1.69e-10
ENSG00000185088	RPS27L	1.84092	1.72e-10
ENSG00000102471	NDFIP2	4.70089	1.72e-10
ENSG00000173114	LRRN3	2.99129	1.99e-10
ENSG00000050405	LIMA1	2.18077	2.24e-10
ENSG00000138185	ENTPD1	4.21485	2.28e-10
ENSG00000074800	ENO1	2.15738	2.3e-10
ENSG00000088325	TPX2	6.45211	2.3e-10
ENSG00000042493	CAPG	3.43851	2.75e-10
ENSG00000164405	UQCRQ	1.99384	2.8e-10
ENSG00000125726	CD70	5.58825	2.95e-10
ENSG00000143891	GALM	2.3228	3.18e-10
ENSG00000106399	RPA3	2.30444	3.18e-10
ENSG00000167088	SNRPD1	1.9236	3.21e-10
ENSG00000112118	MCM3	1.9413	3.54e-10
ENSG00000089127	OAS1	3.61877	3.56e-10
ENSG00000013810	TACC3	1.94302	3.57e-10
ENSG00000139318	DUSP6	2.95295	3.6e-10
ENSG00000176340	COX8A	1.86079	3.6e-10
ENSG00000179918	SEPHS2	2.06921	3.96e-10
ENSG00000092853	CLSPN	5.58743	4.11e-10
ENSG00000139618	BRCA2	3.0835	4.5e-10
ENSG00000065911	MTHFD2	2.79493	4.78e-10
ENSG00000154518	ATP5MC3	1.87636	5.19e-10
ENSG00000163818	LZTFL1	3.20394	5.46e-10
ENSG00000105011	ASF1B	5.11617	5.76e-10
ENSG00000145386	CCNA2	4.94208	5.76e-10
ENSG00000077782	FGFR1	3.6749	5.76e-10
ENSG00000138376	BARD1	2.61497	5.89e-10
ENSG00000157654	PALM2AKAP2	2.66181	6.95e-10
ENSG00000088832	FKBP1A	1.67725	7.23e-10
ENSG00000204264	PSMB8	1.80277	7.26e-10
ENSG00000213949	ITGA1	3.90805	7.5e-10
ENSG00000118513	MYB	5.13859	7.68e-10
ENSG00000124767	GLO1	1.85106	7.74e-10
ENSG00000189159	JPT1	1.92863	8.08e-10
ENSG00000072778	ACADVL	2.04809	8.43e-10
ENSG00000132965	ALOX5AP	1.76208	8.49e-10
ENSG00000067225	PKM	1.84346	8.49e-10
ENSG00000177156	TALDO1	1.89229	8.56e-10
ENSG00000138061	CYP1B1	4.55045	8.62e-10
ENSG00000123374	CDK2	3.25913	9e-10
ENSG00000100297	MCM5	2.45324	9.14e-10
ENSG00000074266	EED	2.81283	9.21e-10
ENSG00000072571	HMMR	6.23174	9.21e-10
ENSG00000135074	ADAM19	3.23434	1.01e-09
ENSG00000138182	KIF20B	1.76024	1.08e-09
ENSG00000137078	SIT1	1.80513	1.09e-09
ENSG00000175063	UBE2C	7.3973	1.11e-09
ENSG00000171848	RRM2	7.55741	1.2e-09
ENSG00000134333	LDHA	2.25363	1.23e-09
ENSG00000129235	TXNDC17	2.6968	1.43e-09
ENSG00000174946	GPR171	1.70008	1.5e-09
ENSG00000088986	DYNLL1	1.67677	1.6e-09
ENSG00000122591	FAM126A	2.29139	1.6e-09
ENSG00000101773	RBBP8	4.23962	1.64e-09
ENSG00000080822	CLDND1	2.50132	1.64e-09
ENSG00000186480	INSIG1	2.66496	1.72e-09
ENSG00000117399	CDC20	5.80993	1.72e-09
ENSG00000089685	BIRC5	7.46444	1.79e-09
ENSG00000133026	MYH10	3.33841	1.79e-09
ENSG00000163507	CIP2A	4.09995	1.79e-09
ENSG00000157601	MX1	3.17484	1.91e-09
ENSG00000102144	PGK1	1.70621	1.97e-09
ENSG00000141552	ANAPC11	1.90378	1.98e-09
ENSG00000116221	MRPL37	1.99726	2.3e-09
ENSG00000139289	PHLDA1	3.56548	2.42e-09
ENSG00000162783	IER5	2.12975	2.51e-09
ENSG00000121152	NCAPH	5.11879	2.53e-09
ENSG00000108179	PPIF	2.98702	2.55e-09
ENSG00000086065	CHMP5	2.49283	2.57e-09
ENSG00000178999	AURKB	6.43641	2.57e-09
ENSG00000132341	RAN	1.51875	2.57e-09
ENSG00000182117	NOP10	2.11306	2.73e-09
ENSG00000170312	CDK1	7.35166	2.73e-09
ENSG00000134690	CDCA8	6.16345	2.74e-09
ENSG00000124207	CSE1L	2.383	2.77e-09
ENSG00000010292	NCAPD2	1.88707	2.89e-09
ENSG00000144554	FANCD2	2.81794	2.94e-09
ENSG00000092621	PHGDH	4.01634	2.96e-09
ENSG00000138495	COX17	1.88904	3e-09
ENSG00000079459	FDFT1	1.78634	3.09e-09
ENSG00000135541	AHI1	3.28433	3.26e-09
ENSG00000120875	DUSP4	4.08579	3.27e-09
ENSG00000182199	SHMT2	2.252	3.31e-09
ENSG00000160593	JAML	2.06025	3.86e-09
ENSG00000087586	AURKA	6.00208	3.87e-09
ENSG00000140105	WARS1	2.93879	3.9e-09
ENSG00000164109	MAD2L1	3.56448	3.97e-09
ENSG00000146918	NCAPG2	3.9555	4.02e-09
ENSG00000141543	EIF4A3	1.79452	4.09e-09
ENSG00000184661	CDCA2	6.0142	4.17e-09
ENSG00000121060	TRIM25	1.80837	4.19e-09
ENSG00000172172	MRPL13	2.45638	4.37e-09
ENSG00000135679	MDM2	1.88098	4.47e-09
ENSG00000035720	STAP1	4.1389	4.57e-09
ENSG00000002549	LAP3	2.45006	4.7e-09
ENSG00000196839	ADA	2.3187	4.77e-09
ENSG00000008517	IL32	1.56367	4.96e-09
ENSG00000111639	MRPL51	1.63012	5.11e-09
ENSG00000151725	CENPU	4.85643	5.16e-09
ENSG00000198826	ARHGAP11A	4.23417	5.16e-09
ENSG00000138160	KIF11	5.53395	5.28e-09
ENSG00000089006	SNX5	1.81481	5.29e-09
ENSG00000169679	BUB1	6.12479	5.57e-09
ENSG00000166016	ABTB2	7.81359	5.65e-09
ENSG00000083720	OXCT1	2.34918	5.78e-09
ENSG00000109805	NCAPG	5.69489	5.84e-09
ENSG00000140259	MFAP1	1.97706	5.89e-09
ENSG00000146670	CDCA5	7.76498	5.92e-09
ENSG00000165501	LRR1	3.08448	6.03e-09
ENSG00000094916	CBX5	1.52368	6.3e-09
ENSG00000134574	DDB2	2.20411	6.33e-09
ENSG00000134057	CCNB1	5.52685	6.42e-09
ENSG00000162676	GFI1	2.6319	6.5e-09
ENSG00000142945	KIF2C	6.55817	6.69e-09
ENSG00000116133	DHCR24	3.72567	6.72e-09
ENSG00000144354	CDCA7	4.7545	6.77e-09
ENSG00000181019	NQO1	4.44354	6.98e-09
ENSG00000163964	PIGX	1.94272	7e-09
ENSG00000014641	MDH1	1.7361	7.1e-09
ENSG00000105281	SLC1A5	2.92944	7.2e-09
ENSG00000100714	MTHFD1	1.89264	7.42e-09
ENSG00000149503	INCENP	3.17253	7.42e-09
ENSG00000167460	TPM4	2.17244	7.46e-09
ENSG00000112029	FBXO5	3.05807	7.46e-09
ENSG00000122952	ZWINT	5.36486	7.83e-09
ENSG00000052802	MSMO1	2.70546	7.89e-09
ENSG00000144381	HSPD1	1.81638	7.95e-09
ENSG00000156261	CCT8	1.53747	8.09e-09
ENSG00000040275	SPDL1	2.60716	8.49e-09
ENSG00000133106	EPSTI1	2.34603	9.01e-09
ENSG00000168078	PBK	7.58699	9.36e-09
ENSG00000131979	GCH1	2.16233	9.58e-09
ENSG00000167513	CDT1	6.97627	9.63e-09
ENSG00000130303	BST2	2.08506	1.01e-08
ENSG00000100526	CDKN3	4.98281	1.01e-08
ENSG00000140525	FANCI	2.82664	1.02e-08
ENSG00000152253	SPC25	7.51424	1.03e-08
ENSG00000084207	GSTP1	1.88531	1.03e-08
ENSG00000101057	MYBL2	5.19276	1.06e-08
ENSG00000004779	NDUFAB1	1.53499	1.08e-08
ENSG00000157456	CCNB2	7.21655	1.08e-08
ENSG00000127922	SEM1	1.51794	1.1e-08
ENSG00000170027	YWHAG	1.71423	1.11e-08
ENSG00000184357	H1-5	7.33404	1.12e-08
ENSG00000156970	BUB1B	7.67254	1.18e-08
ENSG00000104549	SQLE	2.70114	1.18e-08
ENSG00000060566	CREB3L3	7.42218	1.2e-08
ENSG00000240065	PSMB9	1.4074	1.23e-08
ENSG00000111424	VDR	5.76139	1.23e-08
ENSG00000189057	FAM111B	6.53832	1.25e-08
ENSG00000106153	CHCHD2	1.48942	1.31e-08
ENSG00000100628	ASB2	8.04915	1.32e-08
ENSG00000149269	PAK1	2.14873	1.33e-08
ENSG00000123975	CKS2	5.74764	1.35e-08
ENSG00000111247	RAD51AP1	7.34133	1.35e-08
ENSG00000126787	DLGAP5	7.40922	1.39e-08
ENSG00000122705	CLTA	1.5559	1.44e-08
ENSG00000165283	STOML2	1.7897	1.48e-08
ENSG00000075218	GTSE1	6.11158	1.49e-08
ENSG00000115232	ITGA4	1.59581	1.5e-08
ENSG00000163808	KIF15	6.69257	1.5e-08
ENSG00000123485	HJURP	6.35702	1.5e-08
ENSG00000115163	CENPA	7.38525	1.51e-08
ENSG00000085063	CD59	1.8154	1.55e-08
ENSG00000160014	CALM3	2.25317	1.57e-08
ENSG00000176208	ATAD5	1.99296	1.57e-08
ENSG00000064102	INTS13	2.22361	1.58e-08
ENSG00000137812	KNL1	5.68749	1.58e-08
ENSG00000163781	TOPBP1	1.61338	1.58e-08
ENSG00000124766	SOX4	2.22091	1.58e-08
ENSG00000075142	SRI	1.53956	1.65e-08
ENSG00000168243	GNG4	7.3516	1.67e-08
ENSG00000186185	KIF18B	7.16908	1.7e-08
ENSG00000112742	TTK	7.18672	1.8e-08
ENSG00000105379	ETFB	2.18082	1.85e-08
ENSG00000134291	TMEM106C	2.54774	2.03e-08
ENSG00000148834	GSTO1	1.57427	2.05e-08
ENSG00000165304	MELK	7.18973	2.12e-08
ENSG00000143228	NUF2	5.63801	2.12e-08
ENSG00000164305	CASP3	3.55169	2.14e-08
ENSG00000143106	PSMA5	1.67873	2.15e-08
ENSG00000169607	CKAP2L	6.8713	2.24e-08
ENSG00000100911	PSME2	1.54736	2.32e-08
ENSG00000118193	KIF14	6.41391	2.44e-08
ENSG00000159873	CCDC117	2.01682	2.46e-08
ENSG00000099194	SCD	3.72399	2.47e-08
ENSG00000111602	TIMELESS	3.53154	2.47e-08
ENSG00000143476	DTL	6.72827	2.5e-08
ENSG00000095932	SMIM24	7.07947	2.58e-08
ENSG00000140534	TICRR	6.9422	2.6e-08
ENSG00000139734	DIAPH3	7.21877	2.6e-08
ENSG00000143401	ANP32E	1.31785	2.61e-08
ENSG00000137959	IFI44L	3.42046	2.78e-08
ENSG00000138646	HERC5	2.1239	2.86e-08
ENSG00000168961	LGALS9	2.07486	2.89e-08
ENSG00000140374	ETFA	1.6173	3.04e-08
ENSG00000164402	SEPTIN8	3.11259	3.05e-08
ENSG00000024526	DEPDC1	7.09876	3.05e-08
ENSG00000113525	IL5	7.04866	3.14e-08
ENSG00000165704	HPRT1	1.84533	3.24e-08
ENSG00000132963	POMP	1.33127	3.29e-08
ENSG00000158402	CDC25C	6.85826	3.29e-08
ENSG00000213585	VDAC1	1.85811	3.31e-08
ENSG00000167670	CHAF1A	2.61816	3.31e-08
ENSG00000078668	VDAC3	1.49167	3.33e-08
ENSG00000204287	HLA-DRA	1.55903	3.4e-08
ENSG00000100804	PSMB5	1.81724	3.54e-08
ENSG00000166851	PLK1	6.93318	3.64e-08
ENSG00000065989	PDE4A	2.37326	3.8e-08
ENSG00000175216	CKAP5	1.86073	3.81e-08
ENSG00000159131	GART	2.01014	3.81e-08
ENSG00000081870	HSPB11	1.83726	3.92e-08
ENSG00000167315	ACAA2	1.72303	3.94e-08
ENSG00000168439	STIP1	1.4008	3.96e-08
ENSG00000138180	CEP55	7.26422	4.07e-08
ENSG00000100387	RBX1	1.3359	4.18e-08
ENSG00000117650	NEK2	6.99272	4.19e-08
ENSG00000119632	IFI27L2	1.94697	4.29e-08
ENSG00000166503	HDGFL3	2.43364	4.3e-08
ENSG00000197451	HNRNPAB	1.68368	4.35e-08
ENSG00000165175	MID1IP1	2.13099	4.4e-08
ENSG00000198692	EIF1AY	1.72731	4.42e-08
ENSG00000198743	SLC5A3	1.45962	4.43e-08
ENSG00000128050	PAICS	2.05445	4.43e-08
ENSG00000196141	SPATS2L	2.69873	4.45e-08
ENSG00000115904	SOS1	1.59902	4.59e-08
ENSG00000174442	ZWILCH	2.26776	4.73e-08
ENSG00000126453	BCL2L12	2.15214	4.79e-08
ENSG00000175643	RMI2	4.74227	4.79e-08
ENSG00000237649	KIFC1	6.92352	4.8e-08
ENSG00000149554	CHEK1	5.55855	4.82e-08
ENSG00000132780	NASP	1.33489	4.88e-08
ENSG00000185432	METTL7A	2.02424	4.88e-08
ENSG00000140284	SLC27A2	6.03013	4.89e-08
ENSG00000134321	RSAD2	4.28426	4.92e-08
ENSG00000140564	FURIN	2.0471	4.95e-08
ENSG00000111335	OAS2	1.81061	4.96e-08
ENSG00000093009	CDC45	6.9542	5.01e-08
ENSG00000145506	NKD2	6.73818	5.09e-08
ENSG00000187837	H1-2	1.94294	5.11e-08
ENSG00000079616	KIF22	1.87171	5.12e-08
ENSG00000135077	HAVCR2	3.9769	5.17e-08
ENSG00000091436	MAP3K20	2.84179	5.31e-08
ENSG00000142657	PGD	1.82865	5.37e-08
ENSG00000137807	KIF23	6.35143	5.4e-08
ENSG00000166595	CIAO2B	1.54993	5.4e-08
ENSG00000056558	TRAF1	2.28558	5.44e-08
ENSG00000137310	TCF19	2.88132	5.69e-08
ENSG00000165030	NFIL3	3.25559	5.76e-08
ENSG00000110619	CARS1	1.38642	5.96e-08
ENSG00000205531	NAP1L4	1.31714	6.25e-08
ENSG00000105968	H2AZ2	1.23116	6.31e-08
ENSG00000090889	KIF4A	5.96477	6.35e-08
ENSG00000135678	CPM	2.82516	6.48e-08
ENSG00000172586	CHCHD1	1.99566	6.53e-08
ENSG00000101187	SLCO4A1	6.85773	6.53e-08
ENSG00000109881	CCDC34	2.17194	6.55e-08
ENSG00000173207	CKS1B	3.39825	6.61e-08
ENSG00000140678	ITGAX	2.77881	6.71e-08
ENSG00000131153	GINS2	4.87372	6.78e-08
ENSG00000173272	MZT2A	1.37651	7.1e-08
ENSG00000164754	RAD21	1.18497	7.13e-08
ENSG00000161981	SNRNP25	2.62111	7.28e-08
ENSG00000215246	LOC100506688	6.52369	7.31e-08
ENSG00000099901	RANBP1	1.99134	7.42e-08
ENSG00000163541	SUCLG1	1.33815	7.42e-08
ENSG00000124191	TOX2	3.55614	7.53e-08
ENSG00000121858	TNFSF10	2.53654	7.74e-08
ENSG00000187608	ISG15	2.79045	8.1e-08
ENSG00000005022	SLC25A5	1.68757	8.12e-08
ENSG00000129657	SEC14L1	2.0327	8.13e-08
ENSG00000172500	FIBP	1.63119	8.15e-08
ENSG00000121039	RDH10	3.90829	8.15e-08
ENSG00000197930	ERO1A	1.30985	8.58e-08
ENSG00000123080	CDKN2C	3.30887	8.72e-08
ENSG00000135940	COX5B	1.21102	8.72e-08
ENSG00000065328	MCM10	7.00484	8.87e-08
ENSG00000114346	ECT2	4.39665	8.95e-08
ENSG00000132305	IMMT	1.29798	9.01e-08
ENSG00000106803	SEC61B	1.30215	9.01e-08
ENSG00000035499	DEPDC1B	6.88213	9.12e-08
ENSG00000174437	ATP2A2	1.72752	9.38e-08
ENSG00000166002	SMCO4	4.45865	9.38e-08
ENSG00000171241	SHCBP1	5.95527	9.56e-08
ENSG00000034510	TMSB10	1.41628	9.59e-08
ENSG00000154723	ATP5PF	1.23108	9.59e-08
ENSG00000135245	HILPDA	6.4243	9.81e-08
ENSG00000166228	PCBD1	2.44652	9.96e-08
ENSG00000137996	RTCA	1.87347	1.01e-07
ENSG00000163584	RPL22L1	1.57993	1.01e-07
ENSG00000070190	DAPP1	2.15629	1.01e-07
ENSG00000112984	KIF20A	6.38883	1.02e-07
ENSG00000100298	APOBEC3H	3.15821	1.02e-07
ENSG00000239672	NME1	2.22386	1.03e-07
ENSG00000205581	HMGN1	1.33096	1.05e-07
ENSG00000103018	CYB5B	1.45102	1.06e-07
ENSG00000076248	UNG	1.86061	1.08e-07
ENSG00000128245	YWHAH	1.57522	1.1e-07
ENSG00000133119	RFC3	2.76388	1.12e-07
ENSG00000161547	SRSF2	1.34964	1.13e-07
ENSG00000213347	MXD3	6.58332	1.14e-07
ENSG00000170540	ARL6IP1	1.26269	1.14e-07
ENSG00000148444	COMMD3	1.79022	1.17e-07
ENSG00000125148	MT2A	1.73216	1.17e-07
ENSG00000136982	DSCC1	6.38537	1.17e-07
ENSG00000165949	IFI27	5.2944	1.18e-07
ENSG00000182628	SKA2	1.42695	1.18e-07
ENSG00000159228	CBR1	1.94022	1.2e-07
ENSG00000167005	NUDT21	1.28768	1.26e-07
ENSG00000029153	ARNTL2	6.3492	1.29e-07
ENSG00000151287	TEX30	3.92868	1.32e-07
ENSG00000257698	GIHCG	2.01321	1.33e-07
ENSG00000112695	COX7A2	1.24077	1.35e-07
ENSG00000143621	ILF2	1.59635	1.36e-07
ENSG00000134779	TPGS2	1.56309	1.38e-07
ENSG00000111328	CDK2AP1	2.25916	1.38e-07
ENSG00000155368	DBI	1.45563	1.38e-07
ENSG00000100632	ERH	1.22676	1.39e-07
ENSG00000174547	MRPL11	1.55389	1.39e-07
ENSG00000102384	CENPI	6.21618	1.43e-07
ENSG00000011426	ANLN	6.3725	1.48e-07
ENSG00000115233	PSMD14	1.52227	1.5e-07
ENSG00000110917	MLEC	1.38082	1.52e-07
ENSG00000041357	PSMA4	1.22712	1.58e-07
ENSG00000100365	NCF4	3.25509	1.6e-07
ENSG00000071539	TRIP13	6.24796	1.59e-07
ENSG00000148248	SURF4	1.18102	1.61e-07
ENSG00000131462	TUBG1	3.84936	1.61e-07
ENSG00000179218	CALR	1.23546	1.61e-07
ENSG00000183520	UTP11	1.8788	1.65e-07
ENSG00000163191	S100A11	1.18856	1.66e-07
ENSG00000080819	CPOX	3.06781	1.67e-07
ENSG00000111665	CDCA3	6.67559	1.69e-07
ENSG00000079999	KEAP1	1.71726	1.73e-07
ENSG00000162704	ARPC5	1.22477	1.74e-07
ENSG00000184432	COPB2	1.28593	1.73e-07
ENSG00000087086	FTL	1.30009	1.77e-07
ENSG00000237372	UNQ6494	6.1763	1.79e-07
ENSG00000110841	PPFIBP1	5.51163	1.8e-07
ENSG00000105486	LIG1	1.82195	1.81e-07
ENSG00000109919	MTCH2	1.61202	1.82e-07
ENSG00000120949	TNFRSF8	6.336	1.82e-07
ENSG00000167900	TK1	5.49634	1.83e-07
ENSG00000054148	PHPT1	2.55081	1.84e-07
ENSG00000178966	RMI1	3.36638	1.9e-07
ENSG00000104043	ATP8B4	6.04355	1.89e-07
ENSG00000141367	CLTC	1.1346	1.91e-07
ENSG00000188313	PLSCR1	2.92542	1.91e-07
ENSG00000133101	CCNA1	6.12225	1.91e-07
ENSG00000168393	DTYMK	2.04462	1.93e-07
ENSG00000227028	SLC8A1-AS1	6.14703	1.95e-07
ENSG00000169194	IL13	6.24518	1.96e-07
ENSG00000168411	RFWD3	1.98415	1.97e-07
ENSG00000159199	ATP5MC1	1.43154	1.98e-07
ENSG00000136450	SRSF1	1.34272	2.05e-07
ENSG00000100077	GRK3	3.49024	2.05e-07
ENSG00000104626	ERI1	2.15402	2.06e-07
ENSG00000151503	NCAPD3	1.99729	2.13e-07
ENSG00000243927	MRPS6	1.28364	2.14e-07
ENSG00000151465	CDC123	1.6514	2.15e-07
ENSG00000113407	TARS1	1.24688	2.17e-07
ENSG00000256235	SMIM3	2.69286	2.18e-07
ENSG00000197299	BLM	2.47202	2.24e-07
ENSG00000147434	CHRNA6	6.1012	2.34e-07
ENSG00000167552	TUBA1A	1.47558	2.39e-07
ENSG00000143977	SNRPG	1.76276	2.4e-07
ENSG00000183684	ALYREF	1.88289	2.41e-07
ENSG00000076382	SPAG5	4.59729	2.42e-07
ENSG00000198176	TFDP1	1.55824	2.45e-07
ENSG00000160991	ORAI2	1.46191	2.45e-07
ENSG00000125835	SNRPB	1.39405	2.46e-07
ENSG00000125977	EIF2S2	1.11476	2.48e-07
ENSG00000170860	LSM3	1.29657	2.53e-07
ENSG00000094804	CDC6	5.21833	2.52e-07
ENSG00000100162	CENPM	5.26612	2.57e-07
ENSG00000126067	PSMB2	1.26748	2.59e-07
ENSG00000132383	RPA1	1.22466	2.6e-07
ENSG00000204389	HSPA1A	1.64628	2.63e-07
ENSG00000068366	ACSL4	1.71432	2.68e-07
ENSG00000139579	NABP2	2.06091	2.67e-07
ENSG00000108702	CCL1	6.14205	2.71e-07
ENSG00000119203	CPSF3	1.76514	2.75e-07
ENSG00000130592	LSP1	1.16833	2.79e-07
ENSG00000241468	ATP5MF	1.35658	2.81e-07
ENSG00000163950	SLBP	1.45769	2.85e-07
ENSG00000164649	CDCA7L	2.8824	2.9e-07
ENSG00000005448	WDR54	1.61991	2.92e-07
ENSG00000116288	PARK7	1.1835	2.94e-07
ENSG00000121486	TRMT1L	2.34027	2.95e-07
ENSG00000134222	PSRC1	5.98681	2.98e-07
ENSG00000147155	EBP	1.70093	2.99e-07
ENSG00000130520	LSM4	1.58645	3.02e-07
ENSG00000120802	TMPO	1.17826	3.03e-07
ENSG00000086300	SNX10	1.9883	3.03e-07
ENSG00000110031	LPXN	1.21265	3.03e-07
ENSG00000198901	PRC1	4.42545	3.05e-07
ENSG00000064115	TM7SF3	1.61124	3.3e-07
ENSG00000198900	TOP1	1.15282	3.46e-07
ENSG00000171408	PDE7B	3.70252	3.46e-07
ENSG00000081913	PHLPP1	2.8448	3.54e-07
ENSG00000112208	BAG2	2.34962	3.56e-07
ENSG00000134901	POGLUT2	5.92355	3.57e-07
ENSG00000079819	EPB41L2	1.83789	3.58e-07
ENSG00000138867	GUCD1	1.26437	3.59e-07
ENSG00000174307	PHLDA3	5.85557	3.66e-07
ENSG00000113648	MACROH2A1	1.12881	3.8e-07
ENSG00000177409	SAMD9L	1.5602	3.8e-07
ENSG00000137404	NRM	2.05175	3.87e-07
ENSG00000153044	CENPH	3.00505	3.89e-07
ENSG00000113161	HMGCR	1.80071	3.95e-07
ENSG00000100749	VRK1	1.32949	3.99e-07
ENSG00000060558	GNA15	4.00784	4.01e-07
ENSG00000116016	EPAS1	5.93194	4.05e-07
ENSG00000135069	PSAT1	3.44031	4.16e-07
ENSG00000171320	ESCO2	5.92506	4.16e-07
ENSG00000134824	FADS2	4.004	4.25e-07
ENSG00000154839	SKA1	4.95558	4.39e-07
ENSG00000124562	SNRPC	1.23686	4.47e-07
ENSG00000172922	RNASEH2C	1.35558	4.47e-07
ENSG00000143889	HNRNPLL	1.61091	4.53e-07
ENSG00000120333	MRPS14	1.6704	4.54e-07
ENSG00000183011	NAA38	1.49589	4.6e-07
ENSG00000276368	H2AC14	6.02764	4.64e-07
ENSG00000124212	PTGIS	5.8348	4.65e-07
ENSG00000203760	CENPW	5.43101	4.66e-07
ENSG00000111445	RFC5	2.89368	4.72e-07
ENSG00000007968	E2F2	3.53267	4.75e-07
ENSG00000143158	MPC2	1.44788	4.86e-07
ENSG00000077152	UBE2T	5.00206	4.87e-07
ENSG00000198759	EGFL6	6.32503	4.93e-07
ENSG00000162062	TEDC2	5.7517	4.98e-07
ENSG00000163882	POLR2H	1.80757	5.02e-07
ENSG00000120963	ZNF706	1.41179	5.03e-07
ENSG00000123609	NMI	1.32785	5.04e-07
ENSG00000108826	MRPL27	1.76873	5.13e-07
ENSG00000119392	GLE1	1.48517	5.16e-07
ENSG00000120694	HSPH1	1.2646	5.19e-07
ENSG00000136738	STAM	1.4813	5.35e-07
ENSG00000198431	TXNRD1	1.76164	5.42e-07
ENSG00000077721	UBE2A	1.60119	5.45e-07
ENSG00000149636	DSN1	2.12794	5.53e-07
ENSG00000033170	FUT8	1.87545	5.59e-07
ENSG00000168061	SAC3D1	1.99303	5.65e-07
ENSG00000168386	FILIP1L	4.33673	5.65e-07
ENSG00000115325	DOK1	1.87181	5.74e-07
ENSG00000137767	SQOR	1.22074	5.82e-07
ENSG00000205730	ITPRIPL2	3.51533	5.84e-07
ENSG00000134326	CMPK2	4.27356	5.85e-07
ENSG00000130222	GADD45G	5.77533	5.87e-07
ENSG00000162433	AK4	6.56369	5.9e-07
ENSG00000110955	ATP5F1B	1.10655	5.95e-07
ENSG00000136280	CCM2	1.23357	5.95e-07
ENSG00000158042	MRPL17	2.07926	5.99e-07
ENSG00000138821	SLC39A8	1.42554	6.11e-07
ENSG00000143321	HDGF	1.13005	6.16e-07
ENSG00000114850	SSR3	1.3072	6.24e-07
ENSG00000008516	MMP25	4.65165	6.32e-07
ENSG00000173193	PARP14	1.14133	6.37e-07
ENSG00000196914	ARHGEF12	1.72253	6.38e-07
ENSG00000077312	SNRPA	1.19405	6.42e-07
ENSG00000122862	SRGN	1.15208	6.6e-07
ENSG00000278023	RDM1	5.64962	6.63e-07
ENSG00000137312	FLOT1	1.41472	6.66e-07
ENSG00000170606	HSPA4	1.23816	6.71e-07
ENSG00000075415	SLC25A3	1.17742	6.82e-07
ENSG00000166902	MRPL16	1.60928	6.92e-07
ENSG00000161980	POLR3K	1.76469	7.01e-07
ENSG00000124762	CDKN1A	4.6044	7.06e-07
ENSG00000165629	ATP5F1C	1.13983	7.14e-07
ENSG00000132329	RAMP1	6.09439	7.17e-07
ENSG00000152240	HAUS1	1.70483	7.35e-07
ENSG00000029993	HMGB3	5.71857	7.4e-07
ENSG00000277791	PSMB3	1.53118	7.59e-07
ENSG00000165480	SKA3	3.91925	7.75e-07
ENSG00000149485	FADS1	3.05857	7.77e-07
ENSG00000161888	SPC24	5.32041	7.81e-07
ENSG00000100348	TXN2	1.2154	8.01e-07
ENSG00000174371	EXO1	5.71433	8.03e-07
ENSG00000101752	MIB1	1.24512	8.04e-07
ENSG00000204856	FAM216A	2.08875	8.13e-07
ENSG00000051180	RAD51	5.79666	8.19e-07
ENSG00000158747	NBL1	3.21788	8.22e-07
ENSG00000038210	PI4K2B	2.12407	8.23e-07
ENSG00000147889	CDKN2A	3.49519	8.26e-07
ENSG00000135451	TROAP	5.74319	8.32e-07
ENSG00000128944	KNSTRN	3.45017	8.38e-07
ENSG00000184009	ACTG1	1.33355	8.38e-07
ENSG00000161800	RACGAP1	4.04676	8.38e-07
ENSG00000166797	CIAO2A	1.3093	8.38e-07
ENSG00000023330	ALAS1	2.24143	8.45e-07
ENSG00000131080	EDA2R	5.64915	8.47e-07
ENSG00000161057	PSMC2	1.22512	8.64e-07
ENSG00000183648	NDUFB1	1.03341	8.64e-07
ENSG00000090861	AARS1	1.58665	8.67e-07
ENSG00000141526	SLC16A3	1.96615	9.04e-07
ENSG00000060982	BCAT1	3.80539	9.04e-07
ENSG00000119013	NDUFB3	1.51493	9.15e-07
ENSG00000129534	MIS18BP1	1.12985	9.16e-07
ENSG00000143612	C1orf43	1.26416	9.22e-07
ENSG00000077327	SPAG6	5.76428	9.31e-07
ENSG00000108679	LGALS3BP	1.39049	9.37e-07
ENSG00000173334	TRIB1	3.40862	9.37e-07
ENSG00000134825	TMEM258	1.0355	9.38e-07
ENSG00000112312	GMNN	4.27815	9.53e-07
ENSG00000106105	GARS1	1.19696	9.66e-07
ENSG00000117228	GBP1	1.17413	9.78e-07
ENSG00000169567	HINT1	0.995665	9.83e-07
ENSG00000111331	OAS3	2.58961	9.83e-07
ENSG00000164742	ADCY1	5.60813	9.83e-07
ENSG00000122566	HNRNPA2B1	1.01861	9.95e-07
ENSG00000130770	ATP5IF1	1.03768	1e-06
ENSG00000140365	COMMD4	1.91463	9.98e-07
ENSG00000065923	SLC9A7	2.66237	1.02e-06
ENSG00000174013	FBXO45	1.62897	1.03e-06
ENSG00000104823	ECH1	1.17921	1.05e-06
ENSG00000142731	PLK4	5.66035	1.05e-06
ENSG00000151012	SLC7A11	5.56464	1.07e-06
ENSG00000006634	DBF4	1.42871	1.09e-06
ENSG00000123473	STIL	4.90516	1.09e-06
ENSG00000159164	SV2A	2.97937	1.11e-06
ENSG00000164045	CDC25A	5.61349	1.11e-06
ENSG00000160932	LY6E	1.33499	1.11e-06
ENSG00000164253	WDR41	2.25875	1.11e-06
ENSG00000198554	WDHD1	3.4547	1.12e-06
ENSG00000168476	REEP4	2.21401	1.15e-06
ENSG00000048392	RRM2B	2.36011	1.16e-06
ENSG00000070081	NUCB2	1.04259	1.2e-06
ENSG00000159377	PSMB4	1.10692	1.19e-06
ENSG00000101811	CSTF2	2.08985	1.19e-06
ENSG00000162063	CCNF	2.8044	1.21e-06
ENSG00000283554	LINC02341	5.43478	1.21e-06
ENSG00000186810	CXCR3	2.00908	1.22e-06
ENSG00000176912	TYMSOS	5.3536	1.22e-06
ENSG00000170266	GLB1	1.88701	1.23e-06
ENSG00000055332	EIF2AK2	1.2648	1.24e-06
ENSG00000164087	POC1A	4.97617	1.26e-06
ENSG00000154165	GPR15	2.9407	1.26e-06
ENSG00000173585	CCR9	5.28635	1.27e-06
ENSG00000185527	PDE6G	4.36609	1.29e-06
ENSG00000171246	NPTX1	5.20787	1.3e-06
ENSG00000151849	CENPJ	2.16646	1.3e-06
ENSG00000167797	CDK2AP2	1.13444	1.33e-06
ENSG00000131174	COX7B	1.12854	1.34e-06
ENSG00000204392	LSM2	1.44247	1.34e-06
ENSG00000106268	NUDT1	1.53672	1.34e-06
ENSG00000096968	JAK2	1.70178	1.38e-06
ENSG00000176619	LMNB2	1.669	1.39e-06
ENSG00000213619	NDUFS3	1.18895	1.4e-06
ENSG00000137563	GGH	4.65921	1.39e-06
ENSG00000164209	SLC25A46	1.29987	1.41e-06
ENSG00000105220	GPI	1.2827	1.41e-06
ENSG00000125870	SNRPB2	1.00335	1.44e-06
ENSG00000165609	NUDT5	1.29265	1.45e-06
ENSG00000134802	SLC43A3	1.87583	1.44e-06
ENSG00000169813	HNRNPF	0.950245	1.45e-06
ENSG00000157483	MYO1E	4.8365	1.45e-06
ENSG00000138496	PARP9	1.358	1.46e-06
ENSG00000085840	ORC1	4.72601	1.45e-06
ENSG00000179958	DCTPP1	1.4568	1.46e-06
ENSG00000147570	DNAJC5B	5.44782	1.48e-06
ENSG00000119917	IFIT3	3.59382	1.49e-06
ENSG00000168894	RNF181	1.12308	1.49e-06
ENSG00000116830	TTF2	1.91607	1.49e-06
ENSG00000102054	RBBP7	1.05053	1.5e-06
ENSG00000170734	POLH	1.41186	1.52e-06
ENSG00000111775	COX6A1	1.21296	1.53e-06
ENSG00000168288	MMADHC	1.10208	1.57e-06
ENSG00000156709	AIFM1	1.38439	1.58e-06
ENSG00000100206	DMC1	5.31688	1.58e-06
ENSG00000109084	TMEM97	2.06398	1.58e-06
ENSG00000113643	RARS1	1.10695	1.6e-06
ENSG00000188001	TPRG1	2.26779	1.6e-06
ENSG00000198818	SFT2D1	2.00328	1.62e-06
ENSG00000156535	CD109	5.18192	1.62e-06
ENSG00000128309	MPST	2.18575	1.62e-06
ENSG00000185880	TRIM69	1.25302	1.64e-06
ENSG00000132436	FIGNL1	1.84342	1.65e-06
ENSG00000154582	ELOC	1.32465	1.66e-06
ENSG00000103995	CEP152	1.77705	1.67e-06
ENSG00000169217	CD2BP2	1.31213	1.69e-06
ENSG00000082515	MRPL22	1.43714	1.69e-06
ENSG00000232119	MCTS1	1.17604	1.69e-06
ENSG00000168785	TSPAN5	1.30566	1.69e-06
ENSG00000125450	NUP85	1.44504	1.7e-06
ENSG00000121621	KIF18A	5.03276	1.71e-06
ENSG00000100401	RANGAP1	1.11952	1.72e-06
ENSG00000130164	LDLR	2.01194	1.72e-06
ENSG00000107371	EXOSC3	1.85364	1.73e-06
ENSG00000165948	IFI27L1	2.81388	1.75e-06
ENSG00000108344	PSMD3	1.01024	1.76e-06
ENSG00000134594	RAB33A	4.58854	1.77e-06
ENSG00000135476	ESPL1	5.47965	1.77e-06
ENSG00000173457	PPP1R14B	2.25488	1.82e-06
ENSG00000189403	HMGB1	0.945	1.85e-06
ENSG00000092470	WDR76	1.71447	1.86e-06
ENSG00000085871	MGST2	2.59886	1.86e-06
ENSG00000105810	CDK6	1.1455	1.88e-06
ENSG00000105755	ETHE1	1.27398	1.89e-06
ENSG00000173660	UQCRH	1.16155	1.9e-06
ENSG00000146701	MDH2	1.25868	1.9e-06
ENSG00000168405	CMAHP	3.89468	1.9e-06
ENSG00000134056	MRPS36	1.33585	1.91e-06
ENSG00000278845	MRPL45	1.3771	2.02e-06
ENSG00000161513	FDXR	3.62422	2.05e-06
ENSG00000159055	MIS18A	1.87112	2.08e-06
ENSG00000125505	MBOAT7	1.45972	2.09e-06
ENSG00000132313	MRPL35	1.5765	2.09e-06
ENSG00000126432	PRDX5	1.42828	2.1e-06
ENSG00000138796	HADH	1.57332	2.1e-06
ENSG00000177602	HASPIN	5.26081	2.1e-06
ENSG00000066379	ZNRD1	1.45038	2.13e-06
ENSG00000184990	SIVA1	1.13615	2.13e-06
ENSG00000141510	TP53	1.24194	2.14e-06
ENSG00000165389	SPTSSA	1.64833	2.16e-06
ENSG00000188229	TUBB4B	3.58748	2.2e-06
ENSG00000097021	ACOT7	2.11782	2.21e-06
ENSG00000125746	EML2	1.65486	2.24e-06
ENSG00000134107	BHLHE40	1.92185	2.27e-06
ENSG00000213186	TRIM59	1.84119	2.29e-06
ENSG00000167969	ECI1	1.58062	2.31e-06
ENSG00000104852	SNRNP70	1.13097	2.33e-06
ENSG00000106144	CASP2	1.17402	2.33e-06
ENSG00000110871	COQ5	1.62962	2.39e-06
ENSG00000180198	RCC1	1.51964	2.42e-06
ENSG00000184979	USP18	3.38336	2.45e-06
ENSG00000122966	CIT	4.81939	2.48e-06
ENSG00000178691	SUZ12	0.967559	2.51e-06
ENSG00000149289	ZC3H12C	5.36817	2.51e-06
ENSG00000254986	DPP3	1.52251	2.55e-06
ENSG00000143870	PDIA6	1.4888	2.61e-06
ENSG00000109534	GAR1	1.28913	2.62e-06
ENSG00000135916	ITM2C	1.75112	2.68e-06
ENSG00000134897	BIVM	2.00766	2.68e-06
ENSG00000115541	HSPE1	1.32517	2.71e-06
ENSG00000163466	ARPC2	1.05486	2.74e-06
ENSG00000100596	SPTLC2	1.23483	2.74e-06
ENSG00000231607	DLEU2	1.99358	2.75e-06
ENSG00000143155	TIPRL	0.999503	2.75e-06
ENSG00000173848	NET1	1.74126	2.79e-06
ENSG00000100567	PSMA3	1.17936	2.8e-06
ENSG00000162496	DHRS3	1.21856	2.8e-06
ENSG00000075188	NUP37	1.64337	2.82e-06
ENSG00000122565	CBX3	0.987339	2.83e-06
ENSG00000137710	RDX	1.12246	2.83e-06
ENSG00000163814	CDCP1	5.76933	2.84e-06
ENSG00000179091	CYC1	1.60759	2.85e-06
ENSG00000213719	CLIC1	1.21367	2.87e-06
ENSG00000167747	C19orf48	2.02271	2.9e-06
ENSG00000129521	EGLN3	5.62816	2.95e-06
ENSG00000013275	PSMC4	1.15712	2.99e-06
ENSG00000111581	NUP107	1.41214	3.02e-06
ENSG00000122873	CISD1	1.17845	3.1e-06
ENSG00000182636	NDN	5.33614	3.16e-06
ENSG00000125844	RRBP1	1.32086	3.19e-06
ENSG00000157404	KIT	5.06467	3.2e-06
ENSG00000125995	ROMO1	1.08055	3.2e-06
ENSG00000167792	NDUFV1	1.12241	3.2e-06
ENSG00000112110	MRPL18	1.29449	3.2e-06
ENSG00000129810	SGO1	3.23136	3.22e-06
ENSG00000125144	MT1G	5.24567	3.22e-06
ENSG00000129173	E2F8	5.57126	3.22e-06
ENSG00000143653	SCCPDH	1.71826	3.24e-06
ENSG00000107485	GATA3	0.940197	3.24e-06
ENSG00000136492	BRIP1	4.27455	3.24e-06
ENSG00000124575	H1-3	1.43953	3.28e-06
ENSG00000103876	FAH	2.98773	3.28e-06
ENSG00000103540	CCP110	1.15264	3.44e-06
ENSG00000113194	FAF2	1.09616	3.48e-06
ENSG00000091651	ORC6	2.89655	3.53e-06
ENSG00000137965	IFI44	2.90643	3.53e-06
ENSG00000104872	PIH1D1	1.23895	3.53e-06
ENSG00000146410	MTFR2	4.95438	3.56e-06
ENSG00000070159	PTPN3	5.04296	3.55e-06
ENSG00000006625	GGCT	1.57866	3.59e-06
ENSG00000004897	CDC27	1.05437	3.61e-06
ENSG00000162222	TTC9C	1.95294	3.61e-06
ENSG00000116161	CACYBP	1.07209	3.63e-06
ENSG00000118257	NRP2	5.22249	3.63e-06
ENSG00000146731	CCT6A	0.950652	3.67e-06
ENSG00000118418	HMGN3	1.25248	3.7e-06
ENSG00000071205	ARHGAP10	1.32564	3.74e-06
ENSG00000109606	DHX15	1.06155	3.75e-06
ENSG00000155366	RHOC	1.70895	3.79e-06
ENSG00000106628	POLD2	1.73204	3.79e-06
ENSG00000164171	ITGA2	4.71599	3.79e-06
ENSG00000164236	ANKRD33B	3.03342	3.8e-06
ENSG00000108671	PSMD11	1.0076	3.83e-06
ENSG00000108518	PFN1	1.14031	3.88e-06
ENSG00000077514	POLD3	1.50391	3.92e-06
ENSG00000175938	ORAI3	1.64495	3.92e-06
ENSG00000128789	PSMG2	1.02275	3.93e-06
ENSG00000150753	CCT5	1.86925	3.97e-06
ENSG00000115677	HDLBP	1.02422	3.99e-06
ENSG00000163918	RFC4	2.04846	4.06e-06
ENSG00000103490	PYCARD	1.19554	4.1e-06
ENSG00000124356	STAMBP	1.15838	4.11e-06
ENSG00000081760	AACS	1.69535	4.14e-06
ENSG00000145050	MANF	1.2858	4.2e-06
ENSG00000100883	SRP54	1.37001	4.26e-06
ENSG00000070882	OSBPL3	1.46408	4.29e-06
ENSG00000085117	CD82	1.50546	4.33e-06
ENSG00000118985	ELL2	2.5785	4.33e-06
ENSG00000172893	DHCR7	1.76369	4.36e-06
ENSG00000108384	RAD51C	1.91797	4.36e-06
ENSG00000177084	POLE	1.86967	4.44e-06
ENSG00000198876	DCAF12	1.5373	4.49e-06
ENSG00000134508	CABLES1	5.43361	4.49e-06
ENSG00000160957	RECQL4	5.0509	4.52e-06
ENSG00000014138	POLA2	1.95818	4.53e-06
ENSG00000111875	ASF1A	1.68127	4.54e-06
ENSG00000101003	GINS1	4.27727	4.54e-06
ENSG00000068079	IFI35	2.35944	4.57e-06
ENSG00000058804	NDC1	1.52629	4.57e-06
ENSG00000168297	PXK	1.23971	4.57e-06
ENSG00000184992	BRI3BP	1.40247	4.61e-06
ENSG00000130816	DNMT1	0.876483	4.69e-06
ENSG00000140950	MEAK7	2.08233	4.7e-06
ENSG00000143815	LBR	0.977201	4.72e-06
ENSG00000149136	SSRP1	0.977169	4.74e-06
ENSG00000142507	PSMB6	1.14659	4.74e-06
ENSG00000116478	HDAC1	0.914258	4.79e-06
ENSG00000168899	VAMP5	1.31376	4.84e-06
ENSG00000183780	SLC35F3	4.95213	4.86e-06
ENSG00000123136	DDX39A	1.31567	4.89e-06
ENSG00000139168	ZCRB1	1.01122	4.94e-06
ENSG00000170442	KRT86	4.98401	4.99e-06
ENSG00000123411	IKZF4	2.33905	5.1e-06
ENSG00000184524	CEND1	5.04891	5.14e-06
ENSG00000204899	MZT1	1.56986	5.18e-06
ENSG00000166226	CCT2	0.900612	5.19e-06
ENSG00000169189	NSMCE1	1.10546	5.19e-06
ENSG00000090263	MRPS33	1.06874	5.24e-06
ENSG00000135387	CAPRIN1	1.09803	5.26e-06
ENSG00000099341	PSMD8	0.960023	5.33e-06
ENSG00000287080	H3C3	4.9086	5.34e-06
ENSG00000141655	TNFRSF11A	5.17039	5.35e-06
ENSG00000051341	POLQ	4.90235	5.38e-06
ENSG00000117054	ACADM	1.14356	5.43e-06
ENSG00000140264	SERF2	0.939247	5.44e-06
ENSG00000089012	SIRPG	1.36367	5.49e-06
ENSG00000005189	REXO5	5.02725	5.49e-06
ENSG00000177556	ATOX1	1.66836	5.5e-06
ENSG00000113272	THG1L	1.53934	5.51e-06
ENSG00000146085	MMUT	1.68403	5.53e-06
ENSG00000113328	CCNG1	1.08417	5.56e-06
ENSG00000173692	PSMD1	0.919564	5.56e-06
ENSG00000173915	ATP5MD	0.95496	5.64e-06
ENSG00000074696	HACD3	1.07749	5.64e-06
ENSG00000135045	C9orf40	3.70527	5.64e-06
ENSG00000114573	ATP6V1A	1.24083	5.64e-06
ENSG00000140612	SEC11A	0.890418	5.68e-06
ENSG00000179115	FARSA	1.12966	5.72e-06
ENSG00000101445	PPP1R16B	1.19229	5.72e-06
ENSG00000116017	ARID3A	1.56026	5.75e-06
ENSG00000134453	RBM17	0.931035	5.81e-06
ENSG00000158161	EYA3	1.63271	5.88e-06
ENSG00000136521	NDUFB5	1.13991	5.9e-06
ENSG00000143771	CNIH4	1.11832	5.92e-06
ENSG00000120992	LYPLA1	1.12864	6.07e-06
ENSG00000184445	KNTC1	2.73314	6.12e-06
ENSG00000065978	YBX1	1.05587	6.14e-06
ENSG00000155115	GTF3C6	1.07268	6.14e-06
ENSG00000137100	DCTN3	1.43518	6.2e-06
ENSG00000006576	PHTF2	1.41715	6.31e-06
ENSG00000095370	SH2D3C	1.24038	6.34e-06
ENSG00000198258	UBL5	0.962115	6.41e-06
ENSG00000142230	SAE1	0.96813	6.61e-06
ENSG00000116863	ADPRHL2	2.14402	6.61e-06
ENSG00000108176	DNAJC12	5.02215	6.6e-06
ENSG00000155189	AGPAT5	1.20334	6.62e-06
ENSG00000119333	WDR34	4.4764	6.62e-06
ENSG00000136514	RTP4	2.14259	6.7e-06
ENSG00000166483	WEE1	2.44989	6.7e-06
ENSG00000178295	GEN1	3.54913	6.82e-06
ENSG00000115241	PPM1G	0.94749	6.88e-06
ENSG00000130766	SESN2	1.30539	6.93e-06
ENSG00000173905	GOLIM4	2.48635	6.99e-06
ENSG00000122877	EGR2	4.8753	6.95e-06
ENSG00000187514	PTMA	0.961833	7.06e-06
ENSG00000184182	UBE2F	1.11361	7.11e-06
ENSG00000103485	QPRT	3.23137	7.23e-06
ENSG00000205208	C4orf46	2.09033	7.32e-06
ENSG00000112667	DNPH1	1.40193	7.34e-06
ENSG00000153898	MCOLN2	2.10758	7.43e-06
ENSG00000088992	TESC	2.13694	7.4e-06
ENSG00000184983	NDUFA6	1.09947	7.57e-06
ENSG00000067064	IDI1	1.26246	7.55e-06
ENSG00000112983	BRD8	1.35057	7.57e-06
ENSG00000088247	KHSRP	0.832115	7.65e-06
ENSG00000142089	IFITM3	1.95168	7.64e-06
ENSG00000076043	REXO2	1.17676	7.76e-06
ENSG00000133739	LRRCC1	1.66136	7.88e-06
ENSG00000196937	FAM3C	1.94128	7.87e-06
ENSG00000166128	RAB8B	0.912764	7.95e-06
ENSG00000175166	PSMD2	0.916552	7.95e-06
ENSG00000100479	POLE2	5.12364	7.93e-06
ENSG00000116898	MRPS15	1.21534	8.11e-06
ENSG00000101412	E2F1	4.61727	8.13e-06
ENSG00000134294	SLC38A2	0.934785	8.32e-06
ENSG00000124795	DEK	0.852927	8.34e-06
ENSG00000128272	ATF4	1.08315	8.48e-06
ENSG00000137288	UQCC2	1.74612	8.46e-06
ENSG00000129195	PIMREG	4.92447	8.47e-06
ENSG00000122483	CCDC18	1.36284	8.53e-06
ENSG00000196684	HSH2D	2.4665	8.54e-06
ENSG00000164051	CCDC51	3.34681	8.54e-06
ENSG00000204435	CSNK2B	0.941943	8.6e-06
ENSG00000164885	CDK5	2.32779	8.62e-06
ENSG00000171488	LRRC8C	0.922322	8.69e-06
ENSG00000101447	FAM83D	4.86972	8.69e-06
ENSG00000198825	INPP5F	2.17753	8.75e-06
ENSG00000111726	CMAS	1.41627	8.91e-06
ENSG00000166801	FAM111A	1.00939	9.26e-06
ENSG00000139531	SUOX	4.77428	9.26e-06
ENSG00000040633	PHF23	1.316	9.33e-06
ENSG00000123685	BATF3	5.03413	9.35e-06
ENSG00000100580	TMED8	1.12128	9.47e-06
ENSG00000101182	PSMA7	0.987263	9.63e-06
ENSG00000120699	EXOSC8	1.69368	9.7e-06
ENSG00000092841	MYL6	0.938529	9.9e-06
ENSG00000124145	SDC4	4.66085	9.92e-06
ENSG00000125871	MGME1	2.09757	9.96e-06
ENSG00000144677	CTDSPL	4.01061	9.95e-06
ENSG00000163568	AIM2	2.66595	9.98e-06
ENSG00000153048	CARHSP1	1.06922	1.01e-05
ENSG00000101138	CSTF1	1.53348	1.01e-05
ENSG00000166477	LEO1	1.19788	1.01e-05
ENSG00000154640	BTG3	1.74537	1.01e-05
ENSG00000086061	DNAJA1	0.973059	1.02e-05
ENSG00000189060	H1-0	2.09613	1.02e-05
ENSG00000101444	AHCY	1.72659	1.04e-05
ENSG00000185507	IRF7	1.789	1.04e-05
ENSG00000073969	NSF	1.61174	1.04e-05
ENSG00000136940	PDCL	2.0204	1.04e-05
ENSG00000198954	KIFBP	2.527	1.04e-05
ENSG00000164626	KCNK5	5.1479	1.05e-05
ENSG00000114541	FRMD4B	1.63229	1.07e-05
ENSG00000197943	PLCG2	2.25483	1.07e-05
ENSG00000166562	SEC11C	1.13239	1.08e-05
ENSG00000164111	ANXA5	1.16903	1.08e-05
ENSG00000107242	PIP5K1B	4.77964	1.1e-05
ENSG00000139343	SNRPF	0.973043	1.1e-05
ENSG00000243147	MRPL33	1.05926	1.1e-05
ENSG00000221829	FANCG	2.34557	1.1e-05
ENSG00000067208	EVI5	2.11362	1.11e-05
ENSG00000170638	TRABD	1.12776	1.12e-05
ENSG00000152684	PELO	2.45812	1.13e-05
ENSG00000138685	FGF2	4.72226	1.13e-05
ENSG00000025772	TOMM34	1.70568	1.14e-05
ENSG00000167748	KLK1	4.773	1.16e-05
ENSG00000125304	TM9SF2	0.990551	1.16e-05
ENSG00000181938	GINS3	2.78846	1.17e-05
ENSG00000170779	CDCA4	1.88029	1.24e-05
ENSG00000185480	PARPBP	4.26319	1.29e-05
ENSG00000197063	MAFG	1.74856	1.31e-05
ENSG00000106591	MRPL32	1.62188	1.32e-05
ENSG00000096092	TMEM14A	1.70355	1.32e-05
ENSG00000102172	SMS	1.31326	1.34e-05
ENSG00000140319	SRP14	0.823229	1.38e-05
ENSG00000119421	NDUFA8	1.29983	1.39e-05
ENSG00000105185	PDCD5	1.19598	1.39e-05
ENSG00000181788	SIAH2	1.07254	1.42e-05
ENSG00000160298	C21orf58	2.27575	1.43e-05
ENSG00000143184	XCL1	3.79784	1.42e-05
ENSG00000033327	GAB2	2.52715	1.44e-05
ENSG00000107438	PDLIM1	1.77244	1.44e-05
ENSG00000170633	RNF34	0.990598	1.46e-05
ENSG00000155380	SLC16A1	1.19948	1.46e-05
ENSG00000198721	ECI2	1.6762	1.47e-05
ENSG00000113569	NUP155	1.3639	1.47e-05
ENSG00000146425	DYNLT1	1.31389	1.48e-05
ENSG00000184371	CSF1	3.5129	1.48e-05
ENSG00000131495	NDUFA2	0.971577	1.5e-05
ENSG00000205339	IPO7	0.890648	1.51e-05
ENSG00000166136	NDUFB8	0.982154	1.51e-05
ENSG00000137168	PPIL1	1.66821	1.51e-05
ENSG00000158411	MITD1	1.11692	1.52e-05
ENSG00000114982	KANSL3	1.13122	1.52e-05
ENSG00000124688	MAD2L1BP	2.54262	1.52e-05
ENSG00000198400	NTRK1	4.67154	1.56e-05
ENSG00000137547	MRPL15	1.3312	1.58e-05
ENSG00000115091	ACTR3	0.791237	1.61e-05
ENSG00000173208	ABCD2	1.3827	1.61e-05
ENSG00000143390	RFX5	1.99421	1.67e-05
ENSG00000025039	RRAGD	2.04023	1.69e-05
ENSG00000105576	TNPO2	1.17661	1.7e-05
ENSG00000136938	ANP32B	0.813658	1.71e-05
ENSG00000012963	UBR7	1.2139	1.71e-05
ENSG00000075131	TIPIN	2.26568	1.71e-05
ENSG00000137656	BUD13	1.62687	1.73e-05
ENSG00000129084	PSMA1	0.951921	1.78e-05
ENSG00000187808	SOWAHD	4.61521	1.77e-05
ENSG00000119326	CTNNAL1	2.49407	1.78e-05
ENSG00000115129	TP53I3	4.57779	1.8e-05
ENSG00000141858	SAMD1	0.914582	1.82e-05
ENSG00000126088	UROD	1.33005	1.82e-05
ENSG00000023171	GRAMD1B	2.34096	1.83e-05
ENSG00000136295	TTYH3	1.83582	1.83e-05
ENSG00000230989	HSBP1	1.19138	1.83e-05
ENSG00000198824	CHAMP1	1.41289	1.83e-05
ENSG00000213281	NRAS	1.06416	1.84e-05
ENSG00000166949	SMAD3	1.03831	1.85e-05
ENSG00000126003	PLAGL2	1.62164	1.86e-05
ENSG00000138413	IDH1	3.03755	1.86e-05
ENSG00000134248	LAMTOR5	0.988033	1.94e-05
ENSG00000180573	H2AC6	1.97257	1.94e-05
ENSG00000128311	TST	3.4613	1.94e-05
ENSG00000071626	DAZAP1	0.912367	1.95e-05
ENSG00000136213	CHST12	1.03506	1.97e-05
ENSG00000103942	HOMER2	2.95753	2e-05
ENSG00000128040	SPINK2	2.88816	2.01e-05
ENSG00000119812	FAM98A	1.66706	2.02e-05
ENSG00000228716	DHFR	3.15885	2.02e-05
ENSG00000166123	GPT2	4.54573	2.02e-05
ENSG00000083454	P2RX5	1.49178	2.15e-05
ENSG00000183337	BCOR	1.0598	2.16e-05
ENSG00000165244	ZNF367	2.15323	2.17e-05
ENSG00000156509	FBXO43	4.69779	2.18e-05
ENSG00000164430	CGAS	1.90165	2.18e-05
ENSG00000092201	SUPT16H	0.783918	2.19e-05
ENSG00000072682	P4HA2	4.48505	2.23e-05
ENSG00000171720	HDAC3	1.13296	2.23e-05
ENSG00000116717	GADD45A	1.85465	2.24e-05
ENSG00000112081	SRSF3	0.760978	2.29e-05
ENSG00000172590	MRPL52	1.20107	2.31e-05
ENSG00000165264	NDUFB6	1.14033	2.31e-05
ENSG00000111640	GAPDH	3.41983	2.35e-05
ENSG00000101236	RNF24	1.11135	2.35e-05
ENSG00000168275	COA6	1.62558	2.35e-05
ENSG00000121594	CD80	4.59796	2.35e-05
ENSG00000109674	NEIL3	4.67197	2.38e-05
ENSG00000169299	PGM2	1.35708	2.39e-05
ENSG00000189043	NDUFA4	0.880153	2.39e-05
ENSG00000185745	IFIT1	3.9021	2.4e-05
ENSG00000017483	SLC38A5	1.49296	2.41e-05
ENSG00000112972	HMGCS1	1.94407	2.48e-05
ENSG00000146386	ABRACL	0.865789	2.5e-05
ENSG00000198911	SREBF2	1.01637	2.5e-05
ENSG00000165118	C9orf64	2.18541	2.5e-05
ENSG00000113739	STC2	4.53334	2.51e-05
ENSG00000117318	ID3	2.88033	2.51e-05
ENSG00000134375	TIMM17A	1.36907	2.53e-05
ENSG00000152082	MZT2B	0.783044	2.54e-05
ENSG00000120675	DNAJC15	1.08493	2.54e-05
ENSG00000138069	RAB1A	1.20721	2.56e-05
ENSG00000130772	MED18	2.44661	2.56e-05
ENSG00000125885	MCM8	1.24732	2.61e-05
ENSG00000183527	PSMG1	1.80684	2.63e-05
ENSG00000117395	EBNA1BP2	1.13181	2.68e-05
ENSG00000174695	TMEM167A	0.958655	2.69e-05
ENSG00000136286	MYO1G	0.849461	2.71e-05
ENSG00000116649	SRM	0.985965	2.76e-05
ENSG00000204438	GPANK1	1.12798	2.77e-05
ENSG00000111196	MAGOHB	1.33646	2.77e-05
ENSG00000169504	CLIC4	4.44592	2.78e-05
ENSG00000183207	RUVBL2	1.50249	2.78e-05
ENSG00000136261	BZW2	0.953854	2.79e-05
ENSG00000167283	ATP5MG	0.773243	2.82e-05
ENSG00000087842	PIR	4.08996	2.83e-05
ENSG00000198113	TOR4A	1.97452	2.85e-05
ENSG00000170464	DNAJC18	2.45978	2.85e-05
ENSG00000131475	VPS25	1.48561	2.87e-05
ENSG00000101911	PRPS2	1.08695	2.91e-05
ENSG00000066044	ELAVL1	0.968135	2.93e-05
ENSG00000114737	CISH	1.39373	2.96e-05
ENSG00000169710	FASN	1.09922	2.98e-05
ENSG00000147459	DOCK5	2.96862	3e-05
ENSG00000183856	IQGAP3	4.37065	3.01e-05
ENSG00000100416	TRMU	2.21947	3.01e-05
ENSG00000176974	SHMT1	2.51958	3.06e-05
ENSG00000143195	ILDR2	4.45468	3.12e-05
ENSG00000188725	SMIM15	1.14357	3.12e-05
ENSG00000196465	MYL6B	3.7925	3.16e-05
ENSG00000164466	SFXN1	0.861064	3.17e-05
ENSG00000087087	SRRT	0.870721	3.19e-05
ENSG00000111266	DUSP16	0.95608	3.19e-05
ENSG00000114738	MAPKAPK3	1.05122	3.23e-05
ENSG00000120860	WASHC3	1.13511	3.23e-05
ENSG00000102900	NUP93	1.00823	3.23e-05
ENSG00000175550	DRAP1	0.907932	3.27e-05
ENSG00000170365	SMAD1	4.60201	3.27e-05
ENSG00000155307	SAMSN1	1.21607	3.28e-05
ENSG00000105246	EBI3	4.44433	3.28e-05
ENSG00000142864	SERBP1	0.761354	3.29e-05
ENSG00000094880	CDC23	1.58821	3.29e-05
ENSG00000171148	TADA3	0.993817	3.3e-05
ENSG00000141101	NOB1	1.06837	3.3e-05
ENSG00000143479	DYRK3	4.28037	3.3e-05
ENSG00000143493	INTS7	2.53801	3.31e-05
ENSG00000137941	TTLL7	4.51104	3.31e-05
ENSG00000110717	NDUFS8	0.960303	3.31e-05
ENSG00000072506	HSD17B10	0.914894	3.32e-05
ENSG00000183137	CEP57L1	1.58642	3.36e-05
ENSG00000166965	RCCD1	2.07246	3.36e-05
ENSG00000120438	TCP1	1.10073	3.37e-05
ENSG00000166788	SAAL1	1.67247	3.39e-05
ENSG00000159259	CHAF1B	2.7738	3.41e-05
ENSG00000170955	CAVIN3	4.29802	3.42e-05
ENSG00000166845	C18orf54	3.21029	3.45e-05
ENSG00000114867	EIF4G1	0.778521	3.45e-05
ENSG00000204356	NELFE	0.975342	3.49e-05
ENSG00000204381	LAYN	5.11679	3.51e-05
ENSG00000167414	GNG8	4.50611	3.62e-05
ENSG00000116793	PHTF1	2.13153	3.67e-05
ENSG00000265354	TIMM23	1.16084	3.68e-05
ENSG00000005700	IBTK	0.792229	3.69e-05
ENSG00000112759	SLC29A1	2.91987	3.77e-05
ENSG00000164105	SAP30	2.34947	3.8e-05
ENSG00000141279	NPEPPS	0.934354	3.86e-05
ENSG00000165891	E2F7	4.40991	3.87e-05
ENSG00000204267	TAP2	0.815573	3.93e-05
ENSG00000177889	UBE2N	0.781724	3.93e-05
ENSG00000182742	HOXB4	1.78048	3.99e-05
ENSG00000238835	SCARNA18	4.38306	4.02e-05
ENSG00000017260	ATP2C1	1.29741	4.02e-05
ENSG00000278828	H3C10	4.49117	4.02e-05
ENSG00000166747	AP1G1	1.1919	4.06e-05
ENSG00000213024	NUP62	0.850667	4.07e-05
ENSG00000111530	CAND1	0.872992	4.07e-05
ENSG00000178035	IMPDH2	1.25481	4.07e-05
ENSG00000176894	PXMP2	2.61701	4.15e-05
ENSG00000113916	BCL6	1.42279	4.17e-05
ENSG00000067057	PFKP	0.891165	4.26e-05
ENSG00000105173	CCNE1	4.48641	4.26e-05
ENSG00000108651	UTP6	1.26236	4.29e-05
ENSG00000100577	GSTZ1	2.51453	4.33e-05
ENSG00000105327	BBC3	1.08322	4.34e-05
ENSG00000100523	DDHD1	1.00191	4.35e-05
ENSG00000159335	PTMS	1.37996	4.47e-05
ENSG00000213390	ARHGAP19	1.30584	4.47e-05
ENSG00000136783	NIPSNAP3A	1.68497	4.48e-05
ENSG00000124571	XPO5	1.31886	4.48e-05
ENSG00000048828	FAM120A	0.726794	4.51e-05
ENSG00000184900	SUMO3	0.776711	4.52e-05
ENSG00000108528	SLC25A11	1.163	4.55e-05
ENSG00000075239	ACAT1	0.983003	4.57e-05
ENSG00000119705	SLIRP	0.861929	4.66e-05
ENSG00000182180	MRPS16	0.931021	4.67e-05
ENSG00000106355	LSM5	0.969945	4.7e-05
ENSG00000140464	PML	1.04053	4.74e-05
ENSG00000133193	FAM104A	2.07325	4.75e-05
ENSG00000163468	CCT3	0.731977	4.77e-05
ENSG00000042088	TDP1	1.04322	4.83e-05
ENSG00000108588	CCDC47	1.06526	4.84e-05
ENSG00000068745	IP6K2	1.06161	5e-05
ENSG00000050344	NFE2L3	2.39176	4.97e-05
ENSG00000196584	XRCC2	4.04047	4.98e-05
ENSG00000108771	DHX58	1.69173	5.12e-05
ENSG00000126254	RBM42	1.04513	5.16e-05
ENSG00000147416	ATP6V1B2	1.05166	5.17e-05
ENSG00000182004	SNRPE	1.11938	5.19e-05
ENSG00000103642	LACTB	1.38077	5.26e-05
ENSG00000163931	TKT	0.946307	5.28e-05
ENSG00000120253	NUP43	1.71317	5.31e-05
ENSG00000172009	THOP1	1.33668	5.33e-05
ENSG00000087088	BAX	1.50061	5.33e-05
ENSG00000262814	MRPL12	1.70833	5.35e-05
ENSG00000108479	GALK1	2.1409	5.4e-05
ENSG00000100554	ATP6V1D	0.938192	5.45e-05
ENSG00000144118	RALB	0.996559	5.44e-05
ENSG00000069956	MAPK6	1.08091	5.46e-05
ENSG00000138175	ARL3	1.11714	5.6e-05
ENSG00000167613	LAIR1	0.912718	5.67e-05
ENSG00000145850	TIMD4	3.91578	5.67e-05
ENSG00000108424	KPNB1	0.715949	5.72e-05
ENSG00000066135	KDM4A	1.21797	5.7e-05
ENSG00000180329	CCDC43	1.38103	5.71e-05
ENSG00000072042	RDH11	0.810726	5.81e-05
ENSG00000091140	DLD	0.844442	5.81e-05
ENSG00000138764	CCNG2	1.49696	5.85e-05
ENSG00000125319	HROB	4.2796	5.85e-05
ENSG00000134242	PTPN22	1.05739	5.88e-05
ENSG00000078070	MCCC1	1.30257	5.88e-05
ENSG00000109466	KLHL2	2.11851	5.88e-05
ENSG00000152234	ATP5F1A	0.729681	6.07e-05
ENSG00000170515	PA2G4	0.78101	6.08e-05
ENSG00000147854	UHRF2	1.17966	6.08e-05
ENSG00000087077	TRIP6	1.97199	6.12e-05
ENSG00000234420	ZNF37BP	1.33832	6.16e-05
ENSG00000100075	SLC25A1	1.08201	6.19e-05
ENSG00000165806	CASP7	1.74035	6.33e-05
ENSG00000158373	H2BC5	2.13676	6.31e-05
ENSG00000165916	PSMC3	0.936623	6.35e-05
ENSG00000155363	MOV10	1.54799	6.35e-05
ENSG00000136811	ODF2	1.15398	6.46e-05
ENSG00000090971	NAT14	3.8634	6.45e-05
ENSG00000090520	DNAJB11	1.105	6.49e-05
ENSG00000181192	DHTKD1	1.38795	6.51e-05
ENSG00000120539	MASTL	1.98325	6.52e-05
ENSG00000133884	DPF2	0.909115	6.53e-05
ENSG00000135900	MRPL44	2.58611	6.58e-05
ENSG00000115128	SF3B6	0.952398	6.63e-05
ENSG00000111885	MAN1A1	1.42776	6.66e-05
ENSG00000156990	RPUSD3	1.03581	6.69e-05
ENSG00000136560	TANK	1.33971	6.75e-05
ENSG00000234546	LNCTAM34A	4.23066	6.75e-05
ENSG00000170043	TRAPPC1	0.795669	6.78e-05
ENSG00000170017	ALCAM	1.50949	6.78e-05
ENSG00000138092	CENPO	3.39765	6.77e-05
ENSG00000132507	EIF5A	1.05819	6.86e-05
ENSG00000100453	GZMB	1.19342	6.86e-05
ENSG00000172301	COPRS	1.77913	6.86e-05
ENSG00000119718	EIF2B2	1.41183	6.87e-05
ENSG00000006530	AGK	1.24841	6.91e-05
ENSG00000181264	TLCD5	4.40437	6.95e-05
ENSG00000186193	SAPCD2	4.27031	6.95e-05
ENSG00000110711	AIP	0.797015	7.03e-05
ENSG00000149196	HIKESHI	1.37192	7.06e-05
ENSG00000175048	ZDHHC14	1.45833	7.03e-05
ENSG00000172469	MANEA	1.94573	7.06e-05
ENSG00000112378	PERP	1.77451	7.11e-05
ENSG00000180008	SOCS4	1.35237	7.22e-05
ENSG00000183134	PTGDR2	4.14577	7.21e-05
ENSG00000137714	FDX1	0.962518	7.34e-05
ENSG00000204568	MRPS18B	0.731382	7.35e-05
ENSG00000153283	CD96	0.82051	7.36e-05
ENSG00000004142	POLDIP2	1.05565	7.44e-05
ENSG00000188352	FOCAD	1.28558	7.47e-05
ENSG00000143164	DCAF6	1.09948	7.5e-05
ENSG00000114013	CD86	2.54969	7.5e-05
ENSG00000129675	ARHGEF6	0.723262	7.52e-05
ENSG00000113532	ST8SIA4	0.934786	7.53e-05
ENSG00000145979	TBC1D7	2.00393	7.55e-05
ENSG00000127824	TUBA4A	0.970279	7.7e-05
ENSG00000166130	IKBIP	1.49656	7.74e-05
ENSG00000172336	POP7	1.06869	7.76e-05
ENSG00000161267	BDH1	1.23691	7.76e-05
ENSG00000170037	CNTROB	1.68896	7.77e-05
ENSG00000092964	DPYSL2	1.10347	7.83e-05
ENSG00000182378	PLCXD1	1.42302	7.96e-05
ENSG00000125166	GOT2	0.90558	8.04e-05
ENSG00000177646	ACAD9	2.04931	8.03e-05
ENSG00000181061	HIGD1A	1.05102	8.12e-05
ENSG00000087302	RTRAF	0.706597	8.16e-05
ENSG00000253276	CCDC71L	1.10246	8.2e-05
ENSG00000140740	UQCRC2	0.765147	8.22e-05
ENSG00000168883	USP39	0.885116	8.22e-05
ENSG00000134046	MBD2	0.713789	8.29e-05
ENSG00000074695	LMAN1	0.801644	8.32e-05
ENSG00000085760	MTIF2	0.938131	8.34e-05
ENSG00000135318	NT5E	1.63993	8.44e-05
ENSG00000172197	MBOAT1	1.84725	8.44e-05
ENSG00000158864	NDUFS2	0.860333	8.47e-05
ENSG00000198771	RCSD1	0.68795	8.48e-05
ENSG00000137135	ARHGEF39	3.64665	8.52e-05
ENSG00000100410	PHF5A	0.968193	8.57e-05
ENSG00000143333	RGS16	4.04195	8.56e-05
ENSG00000204569	PPP1R10	0.752569	8.65e-05
ENSG00000113845	TIMMDC1	0.797076	8.66e-05
ENSG00000187522	HSPA14	1.72859	8.7e-05
ENSG00000135404	CD63	0.754631	8.72e-05
ENSG00000069399	BCL3	1.30728	8.71e-05
ENSG00000136238	RAC1	0.72577	8.74e-05
ENSG00000067177	PHKA1	4.3857	8.81e-05
ENSG00000143398	PIP5K1A	1.2521	8.88e-05
ENSG00000164751	PEX2	1.1668	8.95e-05
ENSG00000104081	BMF	3.17297	8.97e-05
ENSG00000065518	NDUFB4	0.777146	9.05e-05
ENSG00000235831	BHLHE40-AS1	4.01744	9.05e-05
ENSG00000107874	CUEDC2	1.22738	9.08e-05
ENSG00000141562	NARF	1.21155	9.13e-05
ENSG00000185627	PSMD13	0.78144	9.17e-05
ENSG00000174886	NDUFA11	0.97251	9.15e-05
ENSG00000127952	STYXL1	1.51858	9.15e-05
ENSG00000179933	C14orf119	1.11232	9.22e-05
ENSG00000163600	ICOS	1.20636	9.22e-05
ENSG00000148688	RPP30	1.25262	9.22e-05
ENSG00000008018	PSMB1	0.842867	9.29e-05
ENSG00000205542	TMSB4X	0.90968	9.32e-05
ENSG00000156052	GNAQ	0.905518	9.42e-05
ENSG00000159147	DONSON	1.6752	9.42e-05
ENSG00000155111	CDK19	0.974393	9.43e-05
ENSG00000151500	THYN1	1.02004	9.52e-05
ENSG00000120509	PDZD11	1.37704	9.64e-05
ENSG00000204388	HSPA1B	3.63788	9.84e-05
ENSG00000169919	GUSB	1.18352	9.86e-05
ENSG00000124789	NUP153	1.15908	9.93e-05
ENSG00000143933	CALM2	0.705736	0.000100422
ENSG00000117592	PRDX6	0.881427	0.000100279
ENSG00000099219	ERMP1	1.18525	0.000100279
ENSG00000182179	UBA7	1.10853	0.000101703
ENSG00000100385	IL2RB	0.75611	0.000102119
ENSG00000117448	AKR1A1	1.03903	0.000102306
ENSG00000155561	NUP205	1.27337	0.000102869
ENSG00000140307	GTF2A2	0.896108	0.00010322
ENSG00000110768	GTF2H1	1.19946	0.000103116
ENSG00000092199	HNRNPC	0.719248	0.000104085
ENSG00000177700	POLR2L	0.93818	0.000103853
ENSG00000256269	HMBS	2.04401	0.000104663
ENSG00000166881	NEMP1	1.99898	0.000105851
ENSG00000100116	GCAT	3.94494	0.000105788
ENSG00000166900	STX3	2.49433	0.000106322
ENSG00000186638	KIF24	3.97877	0.000106952
ENSG00000110063	DCPS	1.35046	0.000107094
ENSG00000131473	ACLY	0.77518	0.00010739
ENSG00000010256	UQCRC1	0.969802	0.000107849
ENSG00000115368	WDR75	1.38456	0.00010798
ENSG00000149929	HIRIP3	1.44537	0.000108176
ENSG00000108468	CBX1	0.814845	0.000108301
ENSG00000127337	YEATS4	0.821691	0.000108495
ENSG00000143545	RAB13	3.98032	0.000108323
ENSG00000273841	TAF9	0.983823	0.000109463
ENSG00000172939	OXSR1	0.986043	0.000109636
ENSG00000183150	GPR19	3.57791	0.000111838
ENSG00000173198	CYSLTR1	1.14433	0.000112105
ENSG00000130021	PUDP	1.34104	0.000112158
ENSG00000111843	TMEM14C	1.37141	0.000112409
ENSG00000089692	LAG3	1.40657	0.000112347
ENSG00000154127	UBASH3B	0.971655	0.000113579
ENSG00000176014	TUBB6	4.0711	0.000113374
ENSG00000184207	PGP	1.21258	0.000113889
ENSG00000165678	GHITM	0.75184	0.000114259
ENSG00000117475	BLZF1	1.41783	0.000114637
ENSG00000198356	GET3	1.16965	0.000115603
ENSG00000179021	C3orf38	1.09004	0.00011686
ENSG00000091483	FH	1.36825	0.000116915
ENSG00000093010	COMT	1.09752	0.000117728
ENSG00000136367	ZFHX2	4.04353	0.000119456
ENSG00000114054	PCCB	1.3353	0.000120417
ENSG00000186010	NDUFA13	1.14732	0.000121107
ENSG00000159579	RSPRY1	1.01746	0.000121708
ENSG00000137337	MDC1	1.18165	0.00012157
ENSG00000172732	MUS81	1.52903	0.000121501
ENSG00000149809	TM7SF2	1.74495	0.00012236
ENSG00000142583	SLC2A5	4.16004	0.000122281
ENSG00000100342	APOL1	1.01315	0.000122952
ENSG00000020922	MRE11	0.860439	0.000123885
ENSG00000151689	INPP1	2.69286	0.000124292
ENSG00000101868	POLA1	1.10301	0.000125637
ENSG00000101310	SEC23B	1.04971	0.000127437
ENSG00000130332	LSM7	0.789232	0.000127846
ENSG00000132357	CARD6	1.79132	0.00012854
ENSG00000183918	SH2D1A	0.759998	0.000129747
ENSG00000186767	SPIN4	1.79364	0.000130582
ENSG00000111186	WNT5B	3.89873	0.000130643
ENSG00000145494	NDUFS6	0.755614	0.000130803
ENSG00000151366	NDUFC2	0.977008	0.000130803
ENSG00000114686	MRPL3	0.913333	0.000131912
ENSG00000120254	MTHFD1L	2.23156	0.000131912
ENSG00000160213	CSTB	0.761774	0.000132008
ENSG00000107833	NPM3	1.04778	0.000132252
ENSG00000188677	PARVB	1.88899	0.000133276
ENSG00000138698	RAP1GDS1	0.849686	0.000133668
ENSG00000134308	YWHAQ	0.950661	0.000135708
ENSG00000133731	IMPA1	1.24364	0.000135708
ENSG00000070950	RAD18	1.43587	0.000136697
ENSG00000138442	WDR12	1.23345	0.000137863
ENSG00000160446	ZDHHC12	1.59575	0.000138617
ENSG00000119318	RAD23B	0.706403	0.000139059
ENSG00000176102	CSTF3	1.15433	0.000139321
ENSG00000197635	DPP4	1.29163	0.000139622
ENSG00000116459	ATP5PB	0.845518	0.000140276
ENSG00000188612	SUMO2	1.16621	0.000140303
ENSG00000156587	UBE2L6	0.812019	0.000140425
ENSG00000086504	MRPL28	1.23374	0.000141091
ENSG00000139514	SLC7A1	0.898516	0.000141091
ENSG00000244005	NFS1	1.85744	0.000141091
ENSG00000136930	PSMB7	0.840818	0.000141666
ENSG00000152683	SLC30A6	1.31128	0.00014243
ENSG00000272269	LOC105374952	3.49698	0.000143292
ENSG00000042286	AIFM2	2.60215	0.000143983
ENSG00000166575	TMEM135	1.1927	0.000144383
ENSG00000005007	UPF1	0.852293	0.000144502
ENSG00000213123	TCTEX1D2	1.9139	0.000144834
ENSG00000142156	COL6A1	2.93936	0.000145495
ENSG00000129625	REEP5	0.833846	0.000146165
ENSG00000161813	LARP4	1.3254	0.000146695
ENSG00000011590	ZBTB32	3.6757	0.000147389
ENSG00000145860	RNF145	0.986081	0.000147697
ENSG00000100983	GSS	1.3063	0.000148265
ENSG00000120053	GOT1	1.67699	0.000148386
ENSG00000147669	POLR2K	0.954531	0.000148866
ENSG00000156136	DCK	1.00393	0.000149277
ENSG00000136485	DCAF7	0.725532	0.000150803
ENSG00000204220	PFDN6	1.23834	0.000150803
ENSG00000204256	BRD2	0.693176	0.000151436
ENSG00000117139	KDM5B	0.860977	0.000151651
ENSG00000121774	KHDRBS1	0.642565	0.000151922
ENSG00000130755	GMFG	0.689957	0.00015277
ENSG00000129559	NEDD8	0.769583	0.00015336
ENSG00000132432	SEC61G	0.783588	0.00015336
ENSG00000115866	DARS1	0.76345	0.000154569
ENSG00000102879	CORO1A	0.844725	0.000154993
ENSG00000115267	IFIH1	1.40019	0.000156752
ENSG00000272047	GTF2H5	0.871987	0.000157423
ENSG00000134996	OSTF1	0.857462	0.00015833
ENSG00000163634	THOC7	0.838818	0.000161261
ENSG00000111231	GPN3	1.56868	0.000161642
ENSG00000164403	SHROOM1	4.02254	0.000162689
ENSG00000231028	LINC00271	4.12099	0.000162789
ENSG00000176393	RNPEP	1.34462	0.00016306
ENSG00000134243	SORT1	2.66866	0.000163182
ENSG00000065268	WDR18	1.08243	0.000165419
ENSG00000163599	CTLA4	1.5882	0.000166402
ENSG00000109971	HSPA8	0.670046	0.000167338
ENSG00000111229	ARPC3	0.695188	0.000167428
ENSG00000138794	CASP6	1.07005	0.000167669
ENSG00000144659	SLC25A38	1.04423	0.00016866
ENSG00000031691	CENPQ	1.41025	0.000169868
ENSG00000170836	PPM1D	1.67375	0.00017155
ENSG00000120685	PROSER1	1.06176	0.000173016
ENSG00000103319	EEF2K	1.78548	0.000172998
ENSG00000212978	LOC339803	1.43172	0.000175911
ENSG00000083457	ITGAE	1.68381	0.000175911
ENSG00000121797	CCRL2	3.79219	0.000175911
ENSG00000172775	PSME3IP1	0.844947	0.000176259
ENSG00000198417	MT1F	0.894665	0.000176309
ENSG00000100294	MCAT	3.38401	0.000178369
ENSG00000131351	HAUS8	1.31915	0.000179908
ENSG00000172215	CXCR6	2.2832	0.000179659
ENSG00000180233	ZNRF2	1.68518	0.00018008
ENSG00000171311	EXOSC1	0.987829	0.000180708
ENSG00000175756	AURKAIP1	0.804198	0.000181933
ENSG00000160746	ANO10	1.59763	0.000182411
ENSG00000037241	RPL26L1	1.99403	0.000183045
ENSG00000184752	NDUFA12	0.763652	0.000184107
ENSG00000174007	CEP19	1.77406	0.000185186
ENSG00000143575	HAX1	0.883098	0.000185953
ENSG00000155755	TMEM237	2.29966	0.000186271
ENSG00000138363	ATIC	0.831366	0.000186592
ENSG00000123352	SPATS2	1.61038	0.000187422
ENSG00000130349	MTRES1	2.33126	0.000187653
ENSG00000185379	RAD51D	1.29508	0.000187691
ENSG00000150779	TIMM8B	1.35021	0.000189056
ENSG00000120280	CXorf21	3.25845	0.000192683
ENSG00000117118	SDHB	0.953956	0.00019292
ENSG00000181827	RFX7	1.06397	0.000194139
ENSG00000037474	NSUN2	1.06671	0.000194021
ENSG00000275713	H2BC9	3.83803	0.000195305
ENSG00000224429	LINC00539	3.62706	0.000196364
ENSG00000164919	COX6C	0.755033	0.00019707
ENSG00000204386	NEU1	1.2279	0.00019707
ENSG00000185201	IFITM2	0.688025	0.000197342
ENSG00000173141	MRPL57	0.793512	0.000197342
ENSG00000135776	ABCB10	1.44845	0.000197642
ENSG00000186871	ERCC6L	3.61368	0.000197781
ENSG00000116212	LRRC42	1.69245	0.000198077
ENSG00000143153	ATP1B1	1.81854	0.000198936
ENSG00000205593	DENND6B	2.21381	0.000198955
ENSG00000196975	ANXA4	1.44912	0.000199791
ENSG00000135778	NTPCR	0.973791	0.000200522
ENSG00000164465	DCBLD1	2.30739	0.000200476
ENSG00000166037	CEP57	0.71449	0.00020114
ENSG00000113621	TXNDC15	0.98197	0.000200979
ENSG00000137947	GTF2B	1.04498	0.000201392
ENSG00000075702	WDR62	3.75879	0.000204498
ENSG00000138801	PAPSS1	1.09156	0.00020797
ENSG00000100889	PCK2	1.30615	0.00020797
ENSG00000189091	SF3B3	0.752928	0.000209592
ENSG00000112699	GMDS	1.10757	0.000209648
ENSG00000136522	MRPL47	0.884581	0.00021436
ENSG00000183813	CCR4	2.38762	0.000215364
ENSG00000146232	NFKBIE	2.19304	0.00021686
ENSG00000182154	MRPL41	0.917582	0.000219006
ENSG00000183077	AFMID	3.97687	0.000221086
ENSG00000126001	CEP250	1.04238	0.00022188
ENSG00000173020	GRK2	0.658564	0.000222523
ENSG00000257727	CNPY2	0.888487	0.000222739
ENSG00000167842	MIS12	1.15674	0.000223394
ENSG00000106367	AP1S1	1.58618	0.000223323
ENSG00000102034	ELF4	0.883796	0.000224613
ENSG00000119711	ALDH6A1	0.914352	0.000226826
ENSG00000088826	SMOX	3.69978	0.000228081
ENSG00000156531	PHF6	0.753215	0.000229878
ENSG00000138346	DNA2	3.20982	0.000231574
ENSG00000167881	SRP68	0.882696	0.00023231
ENSG00000183963	SMTN	3.66682	0.000232642
ENSG00000158406	H4C8	2.02617	0.00023303
ENSG00000233276	GPX1	0.93144	0.000233885
ENSG00000068724	TTC7A	1.11763	0.00023454
ENSG00000089693	MLF2	0.857455	0.0002373
ENSG00000196976	LAGE3	0.914932	0.000237107
ENSG00000204977	TRIM13	1.01253	0.000237943
ENSG00000217801	LOC100288175	3.79859	0.000239853
ENSG00000143256	PFDN2	0.863236	0.000241273
ENSG00000278463	H2AC4	3.72407	0.000246737
ENSG00000133835	HSD17B4	1.05206	0.000247388
ENSG00000196074	SYCP2	1.63417	0.000248834
ENSG00000130830	MPP1	1.32209	0.000249041
ENSG00000136875	PRPF4	0.958881	0.000249883
ENSG00000109854	HTATIP2	1.16404	0.000250252
ENSG00000196591	HDAC2	0.73634	0.000252248
ENSG00000143799	PARP1	0.63614	0.0002536
ENSG00000115155	OTOF	3.08837	0.000254686
ENSG00000205413	SAMD9	0.694956	0.00025514
ENSG00000143179	UCK2	1.87175	0.00025514
ENSG00000204257	HLA-DMA	1.44407	0.000255434
ENSG00000181222	POLR2A	0.722451	0.000256613
ENSG00000166896	ATP23	1.41083	0.000256613
ENSG00000159063	ALG8	1.06869	0.000257487
ENSG00000178537	SLC25A20	0.994398	0.000257943
ENSG00000130347	RTN4IP1	2.12706	0.000258674
ENSG00000240024	LINC00888	2.26127	0.000259112
ENSG00000153140	CETN3	0.754656	0.000262196
ENSG00000149679	CABLES2	1.73597	0.000262957
ENSG00000143774	GUK1	0.724069	0.000263365
ENSG00000131844	MCCC2	1.08088	0.000263211
ENSG00000160917	CPSF4	0.977258	0.000264532
ENSG00000163106	HPGDS	3.95037	0.000265773
ENSG00000188997	KCTD21	3.7269	0.000266156
ENSG00000100473	COCH	3.64658	0.000266823
ENSG00000175203	DCTN2	0.812188	0.000268386
ENSG00000066923	STAG3	2.67109	0.000273652
ENSG00000167264	DUS2	2.09952	0.000273769
ENSG00000132906	CASP9	1.52384	0.000273908
ENSG00000115966	ATF2	1.04183	0.000275509
ENSG00000198814	GK	3.57079	0.000277923
ENSG00000276234	TADA2A	0.967375	0.000278983
ENSG00000096063	SRPK1	0.715359	0.00028089
ENSG00000145354	CISD2	1.03589	0.000281039
ENSG00000138623	SEMA7A	3.31006	0.000282604
ENSG00000100201	DDX17	0.665713	0.000285222
ENSG00000131779	PEX11B	1.59165	0.000288286
ENSG00000152422	XRCC4	1.3536	0.000290391
ENSG00000144827	ABHD10	0.997648	0.000291638
ENSG00000240344	PPIL3	1.14103	0.0002944
ENSG00000132465	JCHAIN	3.14652	0.000294587
ENSG00000170525	PFKFB3	1.26581	0.000294752
ENSG00000164898	FMC1	1.22668	0.000297209
ENSG00000171208	NETO2	2.41676	0.000299223
ENSG00000102524	TNFSF13B	1.023	0.000300984
ENSG00000167977	KCTD5	1.47733	0.000302815
ENSG00000101945	SUV39H1	1.32634	0.000303205
ENSG00000198056	PRIM1	1.39926	0.000303603
ENSG00000050393	MCUR1	1.11975	0.00030521
ENSG00000152147	GEMIN6	1.57596	0.000305306
ENSG00000117410	ATP6V0B	0.866864	0.000306443
ENSG00000177494	ZBED2	3.67519	0.000306569
ENSG00000138629	UBL7	0.972763	0.000309238
ENSG00000134153	EMC7	0.8638	0.000311271
ENSG00000035141	FAM136A	0.967618	0.000312357
ENSG00000000419	DPM1	0.9239	0.000312393
ENSG00000097046	CDC7	2.24102	0.000312719
ENSG00000253729	PRKDC	0.634499	0.000316685
ENSG00000226806	LCT-AS1	3.62452	0.000318388
ENSG00000129083	COPB1	0.713318	0.000320503
ENSG00000101856	PGRMC1	1.19711	0.00032201
ENSG00000139354	GAS2L3	3.72123	0.000323101
ENSG00000135898	GPR55	2.1332	0.000323633
ENSG00000211455	STK38L	1.35612	0.000323633
ENSG00000162623	TYW3	0.834969	0.000326266
ENSG00000163029	SMC6	0.749444	0.000332285
ENSG00000066557	LRRC40	1.18348	0.000332953
ENSG00000240682	ISY1	0.74893	0.00033501
ENSG00000214026	MRPL23	1.42632	0.000338058
ENSG00000135624	CCT7	0.73499	0.000340962
ENSG00000042753	AP2S1	0.839911	0.000342537
ENSG00000164967	RPP25L	1.30506	0.000343632
ENSG00000213523	SRA1	1.30109	0.000345407
ENSG00000161013	MGAT4B	0.903749	0.000349106
ENSG00000172269	DPAGT1	1.02815	0.000350476
ENSG00000143457	GOLPH3L	0.907504	0.000350834
ENSG00000168005	SPINDOC	1.444	0.000350834
ENSG00000182511	FES	3.68966	0.000352102
ENSG00000133935	ERG28	0.892391	0.000352144
ENSG00000170522	ELOVL6	1.98855	0.000352489
ENSG00000198830	HMGN2	1.30033	0.000352801
ENSG00000086232	EIF2AK1	0.691816	0.000355386
ENSG00000205268	PDE7A	0.730849	0.000356541
ENSG00000138614	INTS14	1.53354	0.00035725
ENSG00000102096	PIM2	0.61615	0.000357328
ENSG00000168002	POLR2G	0.724638	0.000357625
ENSG00000113583	C5orf15	0.971643	0.000357738
ENSG00000049656	CLPTM1L	0.668443	0.000358729
ENSG00000144580	CNOT9	0.830625	0.000360828
ENSG00000118705	RPN2	0.717451	0.000361059
ENSG00000175548	ALG10B	1.95178	0.000365302
ENSG00000084733	RAB10	0.66523	0.000367662
ENSG00000225830	ERCC6	1.18501	0.000367662
ENSG00000149257	SERPINH1	2.13224	0.000369831
ENSG00000162775	RBM15	0.840032	0.000372501
ENSG00000179388	EGR3	3.72428	0.000373272
ENSG00000165934	CPSF2	0.718558	0.000373936
ENSG00000102575	ACP5	1.68532	0.000375365
ENSG00000170270	GON7	1.42664	0.000377253
ENSG00000110880	CORO1C	1.45005	0.000377649
ENSG00000101166	PRELID3B	0.953445	0.000379461
ENSG00000118655	DCLRE1B	2.09266	0.00038021
ENSG00000104904	OAZ1	0.663444	0.000380989
ENSG00000026103	FAS	1.2916	0.00038113
ENSG00000100908	EMC9	2.7144	0.000381986
ENSG00000123892	RAB38	3.64482	0.000382156
ENSG00000173163	COMMD1	0.952618	0.000383083
ENSG00000197128	ZNF772	1.80089	0.000387608
ENSG00000143702	CEP170	1.49282	0.000388999
ENSG00000136014	USP44	1.30761	0.000390922
ENSG00000102225	CDK16	1.45949	0.000391288
ENSG00000145882	PCYOX1L	1.34915	0.000391418
ENSG00000044115	CTNNA1	1.22921	0.000391562
ENSG00000227630	LINC01132	3.73874	0.000392147
ENSG00000156876	SASS6	0.945286	0.000392356
ENSG00000120265	PCMT1	0.715623	0.000393617
ENSG00000113387	SUB1	0.600276	0.00039381
ENSG00000135480	KRT7	3.34133	0.000394482
ENSG00000116809	ZBTB17	1.69218	0.000395813
ENSG00000132463	GRSF1	0.652662	0.000395813
ENSG00000060138	YBX3	0.862731	0.000400965
ENSG00000116237	ICMT	1.19356	0.000401415
ENSG00000091164	TXNL1	0.710426	0.000401839
ENSG00000149357	LAMTOR1	0.633796	0.000404203
ENSG00000117461	PIK3R3	1.70377	0.000406186
ENSG00000185338	SOCS1	1.61139	0.000410425
ENSG00000089486	CDIP1	0.817862	0.000415186
ENSG00000124151	NCOA3	0.651829	0.000416461
ENSG00000144231	POLR2D	0.974707	0.000416461
ENSG00000170473	PYM1	0.951041	0.000417187
ENSG00000162385	MAGOH	0.697004	0.000418144
ENSG00000163823	CCR1	1.41119	0.000420171
ENSG00000118579	MED28	0.746444	0.000420381
ENSG00000018510	AGPS	0.913944	0.000420707
ENSG00000141030	COPS3	0.758413	0.000424212
ENSG00000155330	C16orf87	0.911476	0.000424636
ENSG00000124641	MED20	2.53771	0.000426297
ENSG00000130724	CHMP2A	0.686429	0.00042674
ENSG00000104783	KCNN4	2.26342	0.000429538
ENSG00000185885	IFITM1	0.901851	0.000430269
ENSG00000130725	UBE2M	0.809244	0.000430332
ENSG00000136051	WASHC4	0.811529	0.000431073
ENSG00000155393	HEATR3	1.35914	0.000432632
ENSG00000171476	HOPX	1.00521	0.000433205
ENSG00000147592	LACTB2	1.22781	0.000438069
ENSG00000075624	ACTB	0.794355	0.000439092
ENSG00000138119	MYOF	3.43803	0.000440081
ENSG00000213341	CHUK	1.09389	0.000440796
ENSG00000108010	GLRX3	0.895428	0.000442928
ENSG00000139133	ALG10	3.50523	0.000446956
ENSG00000213160	KLHL23	2.35024	0.000448341
ENSG00000131944	FAAP24	2.8502	0.000450817
ENSG00000170291	ELP5	1.34773	0.000451095
ENSG00000157680	DGKI	3.54215	0.000459893
ENSG00000115524	SF3B1	0.596526	0.000463494
ENSG00000185298	CCDC137	0.921764	0.000467468
ENSG00000108666	C17orf75	1.68826	0.000467468
ENSG00000075407	ZNF37A	0.83183	0.000469828
ENSG00000115204	MPV17	0.891326	0.000470103
ENSG00000119523	ALG2	1.05522	0.000470858
ENSG00000171703	TCEA2	1.09667	0.000472005
ENSG00000114209	PDCD10	0.65692	0.000472072
ENSG00000180817	PPA1	0.945136	0.000472881
ENSG00000110713	NUP98	0.942745	0.000476022
ENSG00000174851	YIF1A	1.02636	0.000480115
ENSG00000102174	PHEX	2.69846	0.000480172
ENSG00000196220	SRGAP3	2.31398	0.000480372
ENSG00000119471	HSDL2	0.830654	0.000481816
ENSG00000163161	ERCC3	0.952887	0.000484639
ENSG00000163659	TIPARP	0.851809	0.000485473
ENSG00000155961	RAB39B	1.15071	0.000490383
ENSG00000174243	DDX23	0.752993	0.000490753
ENSG00000126267	COX6B1	0.5941	0.000494526
ENSG00000100949	RABGGTA	1.31821	0.000494936
ENSG00000177565	TBL1XR1	0.630004	0.000495653
ENSG00000128928	IVD	0.937661	0.00049727
ENSG00000114405	C3orf14	2.46731	0.000497967
ENSG00000125354	SEPTIN6	0.622446	0.000499646
ENSG00000159479	MED8	1.05768	0.000504345
ENSG00000116560	SFPQ	0.574	0.000506673
ENSG00000103365	GGA2	0.734644	0.000508773
ENSG00000105393	BABAM1	0.708849	0.000522759
ENSG00000168906	MAT2A	3.73815	0.000523326
ENSG00000165490	DDIAS	2.7872	0.00052869
ENSG00000151553	FAM160B1	1.0072	0.000531588
ENSG00000078618	NRDC	0.643094	0.000531588
ENSG00000171960	PPIH	0.895381	0.000531841
ENSG00000138430	OLA1	0.711187	0.00053659
ENSG00000123737	EXOSC9	0.799474	0.000539169
ENSG00000004961	HCCS	1.36611	0.000543303
ENSG00000136518	ACTL6A	1.46003	0.000543378
ENSG00000134910	STT3A	0.822597	0.000544227
ENSG00000132801	ZSWIM3	2.8429	0.000550904
ENSG00000081985	IL12RB2	2.16171	0.000553015
ENSG00000119041	GTF3C3	0.876918	0.000554048
ENSG00000103353	UBFD1	1.08295	0.00055669
ENSG00000115339	GALNT3	2.10335	0.000558883
ENSG00000108039	XPNPEP1	1.07358	0.000562241
ENSG00000114450	GNB4	1.8574	0.00056225
ENSG00000143374	TARS2	1.52208	0.000564159
ENSG00000146112	PPP1R18	0.573732	0.000568306
ENSG00000143303	RRNAD1	1.78186	0.000568306
ENSG00000162607	USP1	0.587396	0.000569317
ENSG00000107937	GTPBP4	0.688061	0.000569744
ENSG00000139921	TMX1	0.69947	0.000572416
ENSG00000099817	POLR2E	0.648155	0.000573001
ENSG00000143507	DUSP10	1.85704	0.000576743
ENSG00000136143	SUCLA2	1.55544	0.000578486
ENSG00000103257	SLC7A5	1.66032	0.000580371
ENSG00000100918	REC8	1.19059	0.000580371
ENSG00000136840	ST6GALNAC4	1.18824	0.000585163
ENSG00000137055	PLAA	1.01055	0.000588567
ENSG00000165434	PGM2L1	0.69929	0.000590549
ENSG00000198860	TSEN15	1.06162	0.000595697
ENSG00000196655	TRAPPC4	0.76797	0.000596126
ENSG00000139180	NDUFA9	0.66457	0.000597338
ENSG00000100263	RHBDD3	3.15459	0.000597338
ENSG00000076242	MLH1	0.947319	0.000598798
ENSG00000136463	TACO1	1.2645	0.000598798
ENSG00000257167	TMPO-AS1	2.76009	0.00059971
ENSG00000182240	BACE2	3.38101	0.00060002
ENSG00000116698	SMG7	0.758443	0.00060002
ENSG00000074319	TSG101	0.957638	0.000601103
ENSG00000089063	TMEM230	0.705144	0.000603291
ENSG00000137500	CCDC90B	0.781435	0.000603569
ENSG00000145349	CAMK2D	0.676709	0.000603569
ENSG00000170476	MZB1	2.51315	0.000610973
ENSG00000115239	ASB3	0.910875	0.000613732
ENSG00000140025	EFCAB11	2.26667	0.000620377
ENSG00000115457	IGFBP2	3.02689	0.000620421
ENSG00000116497	S100PBP	1.01828	0.000620555
ENSG00000099364	FBXL19	2.37265	0.000621705
ENSG00000125656	CLPP	0.715407	0.000622064
ENSG00000196704	AMZ2	0.839582	0.000623856
ENSG00000114520	SNX4	1.0148	0.000624541
ENSG00000160216	AGPAT3	0.628354	0.000624541
ENSG00000105171	POP4	0.877772	0.000624541
ENSG00000013619	MAMLD1	2.72173	0.000624541
ENSG00000213047	DENND1B	0.768677	0.0006258
ENSG00000125944	HNRNPR	0.569051	0.000626072
ENSG00000137309	HMGA1	0.71309	0.000629
ENSG00000198836	OPA1	0.720901	0.000629
ENSG00000167461	RAB8A	0.68631	0.000629
ENSG00000128654	MTX2	1.51167	0.000629558
ENSG00000159399	HK2	2.24312	0.000630198
ENSG00000185624	P4HB	0.890378	0.000630198
ENSG00000143252	SDHC	0.885633	0.000632568
ENSG00000166446	CDYL2	1.02504	0.000634673
ENSG00000196305	IARS1	0.898632	0.000636933
ENSG00000084073	ZMPSTE24	0.849363	0.000638831
ENSG00000117153	KLHL12	1.24539	0.000643084
ENSG00000163344	PMVK	0.850423	0.000643729
ENSG00000183763	TRAIP	3.36228	0.000645082
ENSG00000070761	CFAP20	1.15764	0.000646931
ENSG00000152969	JAKMIP1	1.21691	0.000657399
ENSG00000181218	H2AW	1.63579	0.000663754
ENSG00000185515	BRCC3	1.07999	0.000672985
ENSG00000126768	TIMM17B	1.03203	0.000674901
ENSG00000134987	WDR36	0.928315	0.000676617
ENSG00000115944	COX7A2L	0.637599	0.000680426
ENSG00000188690	UROS	0.970848	0.000682719
ENSG00000173218	VANGL1	1.544	0.000682776
ENSG00000184076	UQCR10	0.677013	0.000684743
ENSG00000176244	ACBD7	3.17089	0.000689123
ENSG00000205544	TMEM256	1.02872	0.000690212
ENSG00000186283	TOR3A	1.35761	0.000692445
ENSG00000131732	ZCCHC9	0.79024	0.000692604
ENSG00000116120	FARSB	0.796555	0.000693743
ENSG00000144744	UBA3	0.933655	0.000695542
ENSG00000157379	DHRS1	1.06759	0.000697875
ENSG00000178996	SNX18	0.756338	0.000698621
ENSG00000101624	CEP76	2.50151	0.000701509
ENSG00000049768	FOXP3	1.64623	0.000703339
ENSG00000135211	TMEM60	0.996023	0.000705313
ENSG00000147099	HDAC8	1.06399	0.000705666
ENSG00000172936	MYD88	0.865463	0.000705917
ENSG00000168303	MPLKIP	0.799229	0.000708402
ENSG00000138621	PPCDC	1.95016	0.000709922
ENSG00000178078	STAP2	3.21492	0.00071474
ENSG00000030110	BAK1	1.7408	0.000724113
ENSG00000105255	FSD1	2.94684	0.000728129
ENSG00000196189	SEMA4A	1.84102	0.000732261
ENSG00000077238	IL4R	0.795081	0.000733999
ENSG00000110881	ASIC1	3.41938	0.000734058
ENSG00000175416	CLTB	0.698733	0.000738154
ENSG00000182544	MFSD5	0.935939	0.000739316
ENSG00000001036	FUCA2	1.44592	0.000739742
ENSG00000057608	GDI2	0.573363	0.000739798
ENSG00000155093	PTPRN2	2.03018	0.000740395
ENSG00000138768	USO1	0.701388	0.000742647
ENSG00000165280	VCP	0.584947	0.000743909
ENSG00000169857	AVEN	1.18947	0.000746186
ENSG00000136104	RNASEH2B	0.66304	0.000748036
ENSG00000196072	BLOC1S2	0.71517	0.000748342
ENSG00000167107	ACSF2	2.37417	0.00075977
ENSG00000112578	BYSL	2.54145	0.000764696
ENSG00000169738	DCXR	0.852196	0.000765384
ENSG00000133818	RRAS2	1.18873	0.000766036
ENSG00000172578	KLHL6	0.868712	0.000767877
ENSG00000061273	HDAC7	0.611043	0.000771618
ENSG00000012660	ELOVL5	0.641662	0.000772838
ENSG00000125458	NT5C	1.36502	0.00077415
ENSG00000149923	PPP4C	1.29347	0.000777239
ENSG00000184117	NIPSNAP1	0.822991	0.000779921
ENSG00000159352	PSMD4	0.648519	0.000783693
ENSG00000163170	BOLA3	1.55543	0.000784712
ENSG00000138134	STAMBPL1	1.28176	0.000789403
ENSG00000135441	BLOC1S1	0.788463	0.000791687
ENSG00000090989	EXOC1	0.828282	0.000799078
ENSG00000156127	BATF	0.830141	0.000800776
ENSG00000049541	RFC2	1.74475	0.000801416
ENSG00000119335	SET	0.558483	0.000809249
ENSG00000110074	FOXRED1	1.64997	0.00081782
ENSG00000182944	EWSR1	0.588203	0.000824364
ENSG00000095794	CREM	0.908021	0.000830652
ENSG00000147140	NONO	0.548654	0.000833052
ENSG00000064313	TAF2	0.784661	0.000833052
ENSG00000178184	PARD6G	3.18689	0.000837658
ENSG00000111605	CPSF6	0.653953	0.000839717
ENSG00000114023	FAM162A	0.864728	0.000847615
ENSG00000157916	RER1	0.802593	0.000848547
ENSG00000196419	XRCC6	0.623588	0.000849149
ENSG00000241553	ARPC4	0.575427	0.000850927
ENSG00000106785	TRIM14	0.676743	0.000857554
ENSG00000100350	FOXRED2	1.57098	0.000858455
ENSG00000108788	MLX	1.18954	0.000865376
ENSG00000172292	CERS6	1.27034	0.000870133
ENSG00000112149	CD83	1.40833	0.000877516
ENSG00000151690	MFSD6	0.758386	0.000879482
ENSG00000137713	PPP2R1B	1.16821	0.000881529
ENSG00000223478	LOC100506100	1.53359	0.000885387
ENSG00000239900	ADSL	0.909807	0.000887726
ENSG00000170315	UBB	1.04921	0.000889991
ENSG00000103507	BCKDK	1.03986	0.000891786
ENSG00000130826	DKC1	0.583905	0.000895421
ENSG00000092010	PSME1	0.586175	0.000895421
ENSG00000133321	PLAAT4	0.618872	0.000898128
ENSG00000107951	MTPAP	1.10814	0.000899575
ENSG00000162961	DPY30	0.697295	0.000905205
ENSG00000019582	CD74	0.543579	0.000906125
ENSG00000196290	NIF3L1	1.34612	0.000918192
ENSG00000064995	TAF11	0.975703	0.000934895
ENSG00000062822	POLD1	1.8066	0.000935571
ENSG00000145088	EAF2	2.91175	0.000936889
ENSG00000023734	STRAP	0.645938	0.000946523
ENSG00000100823	APEX1	0.875329	0.000946523
ENSG00000084090	STARD7	0.596248	0.000949726
ENSG00000160679	CHTOP	0.656485	0.000956175
ENSG00000100644	HIF1A	0.764383	0.000962
ENSG00000116273	PHF13	1.2446	0.000962306
ENSG00000125735	TNFSF14	1.52602	0.000962826
ENSG00000153767	GTF2E1	1.10599	0.000964464
ENSG00000228672	PROB1	3.19963	0.000966738
ENSG00000173085	COQ2	1.79019	0.000972913
ENSG00000166452	AKIP1	1.14748	0.000975217
ENSG00000196678	ERI2	3.26203	0.000979099
ENSG00000074071	MRPS34	0.740207	0.000981175
ENSG00000113360	DROSHA	0.767841	0.000984848
ENSG00000108946	PRKAR1A	0.553552	0.000988778
ENSG00000099804	CDC34	0.99775	0.000989702
ENSG00000162645	GBP2	0.601286	0.000990916
ENSG00000101255	TRIB3	1.55951	0.000990916
ENSG00000123562	MORF4L2	0.659783	0.000996849
ENSG00000147874	HAUS6	1.06961	0.000998451
ENSG00000172840	PDP2	1.01039	0.00100197
ENSG00000185499	MUC1	2.81725	0.00100783
ENSG00000179051	RCC2	2.88809	0.00101562
ENSG00000187741	FANCA	2.25176	0.00101798
ENSG00000109320	NFKB1	0.55454	0.00102155
ENSG00000169976	SF3B5	0.562226	0.00102202
ENSG00000143553	SNAPIN	0.971948	0.00102649
ENSG00000115685	PPP1R7	0.606098	0.00103372
ENSG00000155959	VBP1	0.742958	0.00103727
ENSG00000137806	NDUFAF1	1.46257	0.0010395
ENSG00000060339	CCAR1	0.553367	0.00104143
ENSG00000131236	CAP1	0.61414	0.00105407
ENSG00000101457	DNTTIP1	1.10432	0.00105673
ENSG00000181924	COA4	0.82735	0.00106058
ENSG00000109536	FRG1	0.563668	0.00106221
ENSG00000013306	SLC25A39	0.680246	0.00106635
ENSG00000263001	GTF2I	1.27667	0.00107493
ENSG00000127884	ECHS1	0.72826	0.0010758
ENSG00000090932	DLL3	3.27044	0.00108265
ENSG00000160256	FAM207A	1.31013	0.00108532
ENSG00000146476	ARMT1	1.49842	0.00108996
ENSG00000128524	ATP6V1F	0.634553	0.00109692
ENSG00000115425	PECR	1.33766	0.00110015
ENSG00000024862	CCDC28A	0.797129	0.00110015
ENSG00000187994	RINL	0.790365	0.00110401
ENSG00000130748	TMEM160	1.07073	0.00111213
ENSG00000143420	ENSA	0.587559	0.00111532
ENSG00000061794	MRPS35	0.646417	0.00111619
ENSG00000055130	CUL1	0.614604	0.00112099
ENSG00000172071	EIF2AK3	1.48666	0.00112231
ENSG00000107566	ERLIN1	1.3455	0.00113436
ENSG00000177917	ARL6IP6	1.12313	0.00113918
ENSG00000103363	ELOB	0.620079	0.00114076
ENSG00000160013	PTGIR	2.99112	0.00114076
ENSG00000205659	LIN52	1.01401	0.00114894
ENSG00000104814	MAP4K1	0.618876	0.0011512
ENSG00000132591	ERAL1	1.30544	0.00115497
ENSG00000152689	RASGRP3	2.41895	0.00116409
ENSG00000185608	MRPL40	0.818718	0.00116982
ENSG00000214114	MYCBP	0.953898	0.00117052
ENSG00000116679	IVNS1ABP	0.741251	0.00117384
ENSG00000178700	DHFR2	1.08673	0.00118748
ENSG00000137200	CMTR1	0.797799	0.00120451
ENSG00000082458	DLG3	0.984266	0.00121016
ENSG00000100897	DCAF11	0.580313	0.0012117
ENSG00000116586	LAMTOR2	0.907191	0.00121402
ENSG00000125637	PSD4	0.632197	0.00121724
ENSG00000180596	H2BC4	1.76121	0.00122532
ENSG00000140451	PIF1	3.11242	0.00122727
ENSG00000100285	NEFH	1.77494	0.00123384
ENSG00000198951	NAGA	1.15786	0.00123465
ENSG00000176853	FAM91A1	1.47246	0.00123544
ENSG00000040341	STAU2	0.670938	0.00123823
ENSG00000105669	COPE	0.629397	0.00124325
ENSG00000125744	RTN2	3.47334	0.00125571
ENSG00000048162	NOP16	1.22727	0.00125714
ENSG00000124214	STAU1	0.595325	0.00125931
ENSG00000154719	MRPL39	1.55384	0.00126265
ENSG00000091732	ZC3HC1	1.55184	0.0012684
ENSG00000166839	ANKDD1A	1.56699	0.00127359
ENSG00000136937	NCBP1	0.836971	0.0012766
ENSG00000087470	DNM1L	0.713275	0.0012766
ENSG00000198331	HYLS1	1.71252	0.00127736
ENSG00000143013	LMO4	0.655268	0.00128295
ENSG00000126215	XRCC3	3.11213	0.0012962
ENSG00000175575	PAAF1	1.29161	0.00129679
ENSG00000163832	ELP6	0.999071	0.00129769
ENSG00000101367	MAPRE1	0.740182	0.00130343
ENSG00000183255	PTTG1IP	0.621551	0.00131824
ENSG00000239039	SNORD13	0.942323	0.00131824
ENSG00000144283	PKP4	0.996864	0.00131852
ENSG00000176485	PLAAT3	0.776577	0.00132457
ENSG00000130731	METTL26	0.692267	0.00132563
ENSG00000183258	DDX41	0.843212	0.00132667
ENSG00000149548	CCDC15	1.47536	0.00132722
ENSG00000198498	TMA16	0.780995	0.00133115
ENSG00000100124	ANKRD54	1.29018	0.00133117
ENSG00000173418	NAA20	0.650144	0.00134706
ENSG00000134697	GNL2	0.748996	0.00134929
ENSG00000162396	PARS2	2.83504	0.00135151
ENSG00000184270	H2AC21	2.46093	0.00135166
ENSG00000169188	APEX2	0.92658	0.0013557
ENSG00000135972	MRPS9	0.918234	0.00135804
ENSG00000167674	HDGFL2	0.873224	0.00135908
ENSG00000204472	AIF1	0.884883	0.00136023
ENSG00000074416	MGLL	2.15799	0.00136178
ENSG00000119411	BSPRY	3.10883	0.00137244
ENSG00000129680	MAP7D3	0.613109	0.00138363
ENSG00000146376	ARHGAP18	0.797275	0.00140186
ENSG00000213190	MLLT11	1.36669	0.00140208
ENSG00000137198	GMPR	2.48322	0.00140248
ENSG00000150764	DIXDC1	2.61721	0.00141169
ENSG00000133393	FOPNL	0.64854	0.00141169
ENSG00000167112	TRUB2	0.859445	0.00141948
ENSG00000007952	NOX1	3.19676	0.00142185
ENSG00000173894	CBX2	3.28364	0.00143549
ENSG00000086827	ZW10	1.08783	0.0014365
ENSG00000159210	SNF8	0.657384	0.0014365
ENSG00000147853	AK3	0.636545	0.00144201
ENSG00000101146	RAE1	0.787309	0.00144422
ENSG00000138780	GSTCD	1.71667	0.00145305
ENSG00000128185	DGCR6L	0.962565	0.00145772
ENSG00000033178	UBA6	0.627645	0.00145777
ENSG00000069248	NUP133	0.846052	0.00146534
ENSG00000023572	GLRX2	0.905394	0.00146788
ENSG00000115073	ACTR1B	0.77492	0.00147459
ENSG00000117411	B4GALT2	1.96452	0.00149415
ENSG00000198885	ITPRIPL1	1.15031	0.00149415
ENSG00000090273	NUDC	0.700426	0.00150591
ENSG00000167515	TRAPPC2L	0.772503	0.00150793
ENSG00000102241	HTATSF1	0.639122	0.00151641
ENSG00000265808	SEC22B	0.616396	0.00151781
ENSG00000122034	GTF3A	0.612528	0.00152676
ENSG00000078177	N4BP2	0.708179	0.00153959
ENSG00000131845	ZNF304	1.5609	0.00154353
ENSG00000147536	GINS4	2.20244	0.00154954
ENSG00000101019	UQCC1	1.3792	0.00156461
ENSG00000125356	NDUFA1	0.59085	0.0015648
ENSG00000253522	MIR3142HG	3.04459	0.0015648
ENSG00000204272	NBDY	0.617527	0.00156503
ENSG00000135919	SERPINE2	1.74751	0.00156587
ENSG00000116489	CAPZA1	0.506369	0.00157615
ENSG00000079387	SENP1	0.765015	0.0015778
ENSG00000075618	FSCN1	2.36597	0.00158308
ENSG00000125445	MRPS7	0.832724	0.00158442
ENSG00000104976	SNAPC2	0.909736	0.00160605
ENSG00000141401	IMPA2	1.94248	0.00161884
ENSG00000149346	SLX4IP	1.24483	0.00161884
ENSG00000169021	UQCRFS1	0.665152	0.00162204
ENSG00000181610	MRPS23	0.742258	0.00163267
ENSG00000129484	PARP2	1.55889	0.00163347
ENSG00000171757	LRRC34	3.12849	0.00164277
ENSG00000273604	EPOP	2.74888	0.00165101
ENSG00000153975	ZUP1	1.46537	0.00165108
ENSG00000166289	PLEKHF1	0.897066	0.00166669
ENSG00000025770	NCAPH2	0.895646	0.00166669
ENSG00000172794	RAB37	0.717477	0.00167453
ENSG00000100591	AHSA1	0.658978	0.00169415
ENSG00000143344	RGL1	2.71295	0.00169917
ENSG00000117305	HMGCL	1.09678	0.0017065
ENSG00000099840	IZUMO4	3.19437	0.0017137
ENSG00000255302	EID1	0.556161	0.00171445
ENSG00000162813	BPNT1	1.06424	0.00171809
ENSG00000131981	LGALS3	0.91407	0.00171809
ENSG00000128708	HAT1	0.949175	0.0017272
ENSG00000064419	TNPO3	0.558046	0.00173324
ENSG00000157625	TAB3	0.938055	0.00173324
ENSG00000085231	AK6	0.968782	0.00174501
ENSG00000006831	ADIPOR2	0.642367	0.00176275
ENSG00000172081	MOB3A	0.613428	0.00177317
ENSG00000070214	SLC44A1	0.674727	0.00179319
ENSG00000171155	C1GALT1C1	1.25485	0.00179496
ENSG00000143851	PTPN7	0.783234	0.00179735
ENSG00000100142	POLR2F	0.741572	0.00180295
ENSG00000079263	SP140	0.566791	0.00180928
ENSG00000108561	C1QBP	0.90936	0.00181717
ENSG00000119714	GPR68	1.2482	0.00181818
ENSG00000104805	NUCB1	0.597178	0.00182401
ENSG00000104177	MYEF2	1.5527	0.00183437
ENSG00000079385	CEACAM1	2.50049	0.00184208
ENSG00000186814	ZSCAN30	1.29518	0.0018473
ENSG00000108604	SMARCD2	0.666185	0.00185094
ENSG00000127191	TRAF2	1.56892	0.00185887
ENSG00000075303	SLC25A40	1.08118	0.00186107
ENSG00000129691	ASH2L	0.809394	0.00187749
ENSG00000141179	PCTP	1.41733	0.00187913
ENSG00000136159	NUDT15	1.29338	0.00187913
ENSG00000115484	CCT4	0.792431	0.00188688
ENSG00000121931	LRIF1	0.738214	0.00189929
ENSG00000259153	LOC100506411	3.13559	0.00190004
ENSG00000175701	MTLN	0.88594	0.00190526
ENSG00000141759	TXNL4A	0.605732	0.00190849
ENSG00000010165	EEF1AKNMT	0.794147	0.0019091
ENSG00000020426	MNAT1	0.780682	0.00190913
ENSG00000109911	ELP4	0.933957	0.00191341
ENSG00000172687	ZNF738	2.12538	0.00194148
ENSG00000143337	TOR1AIP1	0.610847	0.00195419
ENSG00000135842	NIBAN1	0.595826	0.00195561
ENSG00000167862	MRPL58	0.841268	0.00198408
ENSG00000204315	FKBPL	2.67922	0.00198442
ENSG00000131100	ATP6V1E1	0.565984	0.00198524
ENSG00000176623	RMDN1	0.709804	0.00199335
ENSG00000138303	ASCC1	0.804455	0.00200014
ENSG00000149480	MTA2	0.544876	0.00202032
ENSG00000103381	CPPED1	1.15216	0.00203105
ENSG00000133247	KMT5C	1.64402	0.00203424
ENSG00000147383	NSDHL	0.930721	0.0020363
ENSG00000174749	FAM241A	1.09794	0.00204398
ENSG00000168385	SEPTIN2	0.531114	0.00205506
ENSG00000114021	NIT2	0.659713	0.00205899
ENSG00000213593	TMX2	0.860057	0.00205946
ENSG00000172366	MCRIP2	1.75559	0.00206334
ENSG00000143498	TAF1A	2.6895	0.00206883
ENSG00000161996	WDR90	2.90657	0.00207404
ENSG00000165996	HACD1	2.83872	0.00208155
ENSG00000198924	DCLRE1A	2.09943	0.0020837
ENSG00000163002	NUP35	1.29062	0.00209231
ENSG00000249115	HAUS5	1.18815	0.00209231
ENSG00000277075	H2AC8	1.70965	0.00209803
ENSG00000155660	PDIA4	0.759762	0.00209898
ENSG00000137210	TMEM14B	0.823907	0.00210269
[truncated: 1,155 more rows]
