# Supplementary material for: Culture expansion of CAR T cells results in aberrant DNA methylation that is associated with adverse clinical outcome
Source: Leukemia. 2023 Jul 14;37(9):1868–78. doi: 10.1038/s41375-023-01966-1 (PMC10457202; doi:10.1038/s41375-023-01966-1)
Supplement: Supplementary file 4 — Supplemental Table 6 [file 41375_2023_1966_MOESM4_ESM.xlsx]

## Sheet: 336 CpGs R>0.9
CpG ID	R	UCSC_RefGene_Name	UCSC_RefGene_Group
cg05286545	0.900049
cg21837189	0.900087
cg08636056	0.900192	CCDC69	TSS200
cg20569672	0.900196	MYO1C	Body
cg10599446	0.900395
cg03583050	0.900727	NFIC	TSS1500
cg23166614	0.900996	LINC00114	Body
cg08364283	0.901085	PXN	Body
cg10248037	0.901103	C5orf56	Body
cg25805675	0.901113	PREX1	Body
cg17342080	0.901139
cg14117392	0.901188
cg11190278	0.901405	NIN	Body
cg16748130	0.901411
cg04442631	0.901468	APOL4	Body
cg07665144	0.901579	FBXO4	TSS1500
cg18361892	0.901586	MALT1	Body
cg11462315	0.901594	ZFP36L2	TSS1500
cg17544208	0.901605	RGS3	Body
cg15387123	0.901666	CLIC3	TSS200
cg14750778	0.901704	PIGS	TSS1500
cg27425193	0.901768	HSPB1	5'UTR
cg16992533	0.902031	GJA5	5'UTR
cg08070485	0.902035	CECR6	3'UTR
cg27379587	0.902211	NMB	TSS200
cg06264984	0.902404	CYP1B1	Body
cg13644197	0.902439	METRNL	Body
cg12972164	0.902482	TTC39C	Body
cg18182493	0.902528	GOT2	TSS200
cg22697825	0.902547	CAPN2	TSS1500
cg06871497	0.902743	MOB3A	5'UTR
cg05662676	0.902744
cg14882311	0.902873
cg02353484	0.902918	PACS1	TSS1500
cg24858958	0.902925	LOC440028	Body
cg27312812	0.902991	NBPF8	Body
cg09566308	0.903	SHISA5	TSS1500
cg06825849	0.903015	LOC342346	Body
cg00027637	0.903026	ITPKB	Body
cg00002776	0.90313	MROH1	Body
cg25943763	0.903402	ITPKB	Body
cg04718050	0.903469
cg10177528	0.903476	TRAF5	TSS1500
cg19115490	0.903509
cg05690685	0.903593
cg11742660	0.903638	CECR6	3'UTR
cg20179697	0.90376	SNX9	TSS1500
cg24935900	0.90384	RAB11FIP5	TSS1500
cg11956636	0.903933	FAM53B	Body
cg00498617	0.903944
cg27506442	0.904157	LOC100188949	TSS1500
cg09801824	0.90424
cg10212605	0.904273	WDR25	Body
cg10270798	0.904312	FAM107B	5'UTR
cg08080195	0.904383	CDC42EP3	5'UTR
cg14763985	0.904809	AMPD3	TSS1500
cg22260869	0.904822	SLCO3A1	Body
cg12897578	0.904886	CKLF-CMTM1	TSS1500
cg00729654	0.904896
cg06322432	0.904966
cg25012264	0.905195	PRR7	TSS1500
cg01481646	0.905212	TSPAN14	5'UTR
cg18047221	0.905286	LINC00578	Body
cg20449614	0.905306	PDLIM2	Body
cg02870222	0.905337	TICAM2	TSS200
cg15976739	0.905432	LINC01126	Body
cg27491040	0.905436
cg06579875	0.905643	FLJ40125	1stExon
cg05804949	0.905731	C7orf46	TSS200
cg03074223	0.905754	LPAR5	TSS1500
cg03874914	0.905951	PDE4B	Body
cg21046160	0.906025	C22orf15	TSS200
cg19948701	0.906626	SEPT9	Body
cg14875081	0.906768
cg25619314	0.906952	RASA3	Body
cg06763162	0.907191
cg22036813	0.907268	LIPE	3'UTR
cg06168856	0.907343	OAS1	Body
cg13709023	0.907441
cg13789303	0.907631	FOXO3	Body
cg15820952	0.907745	MYO9B	Body
cg03242471	0.907798
cg27640070	0.90782	ELMSAN1	5'UTR
cg12040981	0.907888
cg01209723	0.908273	HRASLS2	TSS1500
cg06943751	0.90833	OPRM1	Body
cg11449005	0.90834	LOC101929705	Body
cg00890658	0.908683	NSMAF	Body
cg05026393	0.908781	MTSS1	Body
cg02561376	0.908904	TMEM156	TSS1500
cg06835182	0.908922	SEMA4C	TSS1500
cg18277315	0.90921	RNF166	TSS1500
cg18559386	0.909544	FAM107B	5'UTR
cg25898869	0.909563	SIL1	Body
cg01250643	0.909598	DENND1C	TSS1500
cg15295469	0.909635
cg13579607	0.910102
cg01829436	0.91011
cg26110991	0.910225
cg05267204	0.910236
cg09446583	0.91027
cg04514998	0.910288	DDX10	Body
cg02736583	0.910463	CTIF	Body
cg09884613	0.910734	CD248	TSS1500
cg19827883	0.910775	ANP32B	Body
cg06681810	0.910897	SYNGAP1	Body
cg16490596	0.910916	CD44	Body
cg00949224	0.911109	FAM53B	5'UTR
cg00290023	0.911256
cg25498715	0.911277	FAM53B	Body
cg16047567	0.911352	DHRS3	Body
cg10782071	0.911376	SEPT9	Body
cg04715245	0.911471	IL6R	TSS1500
cg00781658	0.911553	HNRNPUL1	Body
cg06616765	0.911929
cg07517675	0.911992
cg09162137	0.912075	HSD3B7	TSS1500
cg27472102	0.912101	E2F7	TSS1500
cg18457394	0.912135
cg04944125	0.912561	NCK2	5'UTR
cg07995295	0.912864
cg06175418	0.912996	TCF7	Body
cg06493166	0.913152	PLAGL1	TSS1500
cg05847163	0.913207
cg12343947	0.913383	FBLN1	Body
cg13598673	0.913384	LOC101926941	Body
cg24605511	0.913391	CDHR2	TSS1500
cg04235146	0.913486	ATP2A2	TSS1500
cg01348086	0.913657	RGS14	Body
cg05879219	0.913889
cg04645527	0.914017	ARHGAP25	Body
cg03380960	0.914111	FAM53B	Body
cg07828121	0.914201
cg10509784	0.914426
cg13658458	0.914456	GPR68	TSS1500
cg09558765	0.915076
cg08462055	0.915639	ZNF609	Body
cg21669763	0.916109
cg04455867	0.916227	LOC101927156	Body
cg18605938	0.9164	D2HGDH	5'UTR
cg18855351	0.916445	LINC00426	Body
cg18042851	0.916493	ISOC1	Body
cg03898320	0.916678	KLF7	TSS1500
cg19003304	0.917217	TOX	Body
cg03772567	0.917217	USP24	Body
cg20648350	0.91737	TNRC6B	3'UTR
cg06555928	0.917721	ADAM10	Body
cg15936999	0.917768	UNC13D	TSS200
cg07790960	0.917993
cg04293307	0.918009	AXIN2	Body
cg19568513	0.918014
cg10727316	0.918124	PITPNC1	Body
cg26684091	0.918585	BRPF3	TSS1500
cg00379323	0.918684	MIR650	TSS200
cg12124543	0.91872	PTPRJ	TSS1500
cg27024992	0.91887	FBXO11	5'UTR
cg27313589	0.918929	DNAH8	Body
cg16113793	0.919074	LAMA3	TSS1500
cg04465834	0.919229	CCDC62	TSS200
cg02935132	0.919276	INPP5D	TSS1500
cg09306340	0.919311	KLHDC9	TSS200
cg19822596	0.919337
cg04809597	0.919432	SMAD3	TSS1500
cg05931177	0.919454	GRB2	Body
cg10187792	0.919839	RAB37	Body
cg07012484	0.919885	RCSD1	Body
cg17137500	0.919909	DNMT3A	5'UTR
cg24313303	0.919947	PIGV	TSS1500
cg04867484	0.920011	NR3C2	Body
cg05257202	0.920067	UBAC2	Body
cg05574033	0.920705	FLJ38122	Body
cg21653105	0.920945	TG	Body
cg04765078	0.920964	MIR650	TSS1500
cg26532199	0.921267	ATG5	Body
cg10546814	0.921351
cg27203645	0.921383	STC2	Body
cg01243072	0.92195
cg18768689	0.921998
cg10928075	0.92263	ZFP36L1	TSS200
cg05088898	0.922784	C10orf46	Body
cg09516349	0.922884	SSBP4	TSS1500
cg05208178	0.922997	INPP5D	Body
cg23038392	0.923003	ZFP36L2	TSS1500
cg24472341	0.923115
cg11476622	0.923118	ELMO2	5'UTR
cg22519017	0.92334	SLC2A4RG	Body
cg14295960	0.923447	FAM107B	Body
cg00625776	0.923466	KRT8	Body
cg19459094	0.923542	GRK6	Body
cg16432061	0.923547	MPZ	Body
cg11739633	0.923741	MEF2D	5'UTR
cg16619139	0.923795	DGKZ	TSS1500
cg15300730	0.923907	ZFP36L2	TSS1500
cg06495135	0.92429	GRAP2	5'UTR
cg00908292	0.924317
cg26342537	0.924523	ARRB1	Body
cg16038738	0.924912	FAM102B	Body
cg07424646	0.924916	MAN1C1	Body
cg25096745	0.925008	CD44	Body
cg05350058	0.925093	DLEU1	Body
cg00119460	0.925115
cg13002740	0.925117	LIME1	5'UTR
cg11003009	0.925148	HMGCR	TSS1500
cg13702846	0.925243	CCBP2	5'UTR
cg15229994	0.925522	SEPT9	Body
cg24423397	0.92553
cg20660171	0.925538	ZFP36L2	TSS1500
cg22189357	0.925682	HMGCL	Body
cg17753090	0.925705	ANKRD27	Body
cg12534570	0.925784
cg09979523	0.925839
cg05964212	0.92669	SLC25A20	TSS1500
cg03223582	0.926976	CABIN1	Body
cg14170423	0.92705	RASGRP2	TSS1500
cg03507641	0.927112	ERC1	Body
cg16552066	0.927189	PITPNC1	Body
cg08280936	0.92732	ZNF783	Body
cg17344223	0.927449	PLXND1	Body
cg01002722	0.927781
cg12076479	0.928062	DNAJC8	Body
cg26517376	0.92827	FAM53B	5'UTR
cg22846809	0.928643
cg04695732	0.928807	CECR6	1stExon
cg12573289	0.928914	CCM2	Body
cg18387515	0.929116
cg15985078	0.929193
cg19155346	0.929274	TMIGD3	Body
cg07915896	0.929861
cg00809775	0.929869	FAM53B	Body
cg20042798	0.930075	IQSEC1	Body
cg11993832	0.930392	C16orf54	TSS1500
cg11641450	0.930602	RPTOR	Body
cg10167304	0.930623
cg09013732	0.930687	WDR25	Body
cg13597043	0.930974	LRRC8C	Body
cg12067423	0.931046
cg06354125	0.931532
cg12210316	0.931575	AFAP1	Body
cg10610725	0.931633	SRP14-AS1	Body
cg05613635	0.931762	COA1	Body
cg09335566	0.931923	ITFG3	5'UTR
cg15647195	0.931953	IFT140	Body
cg16890490	0.932113	SCML4	1stExon
cg12613801	0.932397	LINC00963	Body
cg02910031	0.933323	RNF13	Body
cg04912784	0.933343
cg04707074	0.933961	ZFP36L2	TSS1500
cg18053749	0.934111
cg04911919	0.934135
cg23272266	0.93445	FAM53B	5'UTR
cg13604445	0.934596	RGS3	Body
cg20606093	0.934815	RAD51B	Body
cg08706746	0.934883
cg04060435	0.934943
cg07238065	0.935189	MED15	Body
cg26618903	0.936073	PYROXD2	TSS200
cg10368122	0.936095	PXN	Body
cg07316359	0.936106	PCNX	Body
cg08515723	0.936222	LINC00578	Body
cg17331152	0.936241
cg25433259	0.936819	OSTCP1	Body
cg15304903	0.936822	TG	Body
cg21618197	0.93727	CD72	Body
cg09167044	0.937338	RARA	Body
cg00854273	0.937399
cg07279377	0.937669	CASP10	Body
cg14353998	0.937916	OASL	TSS200
cg21108925	0.938154
cg09400236	0.938432	FAM53B	Body
cg17558126	0.938492	RASSF5	TSS1500
cg14655843	0.938547	UGCG	Body
cg16670376	0.938881
cg18492194	0.939249
cg27512727	0.939549
cg22374142	0.940012	HSF4	Body
cg26794191	0.940137	RALY	5'UTR
cg12908797	0.940559	SAG	Body
cg16978432	0.940606	ZFP36L1	TSS200
cg12622309	0.941032
cg12892698	0.94222
cg02060850	0.942633	TMIGD2	TSS200
cg15459165	0.943029	LAPTM5	Body
cg04764597	0.943167	C10orf107	Body
cg16363276	0.943265	USP24	Body
cg12947395	0.943768	NDRG1	TSS1500
cg22108567	0.94445	MIR589	TSS200
cg26123925	0.944457
cg08869273	0.944673	SIGIRR	5'UTR
cg12040931	0.945423	LINC01344	Body
cg17036007	0.945639	MEF2D	5'UTR
cg02010752	0.946014	PLEC1	Body
cg02836771	0.946135	TSC22D4	TSS1500
cg01527805	0.946271	SPATA13	5'UTR
cg09975110	0.946387	IL16	TSS1500
cg04643379	0.946527	CLIC3	TSS200
cg19314352	0.946634	RARA	Body
cg00065957	0.946761	FAM159A	Body
cg13415831	0.948429
cg13298528	0.948757	CXCR5	Body
cg09958060	0.94917	DTX1	Body
cg19606569	0.949236	TMEM156	Body
cg27221477	0.950154	GNL1	3'UTR
cg04537602	0.950395	CXCR5	Body
cg17459743	0.950949	RSF1	Body
cg13583535	0.951012	MBP	Body
cg22597383	0.951028
cg16063312	0.951353
cg24652706	0.951431
cg27383544	0.951656	C5orf67	Body
cg09841052	0.952183	APOBEC2	TSS1500
cg08768517	0.953437
cg22616379	0.954108	LIME1	5'UTR
cg19450830	0.954218	LINC00548	TSS1500
cg18652871	0.954231
cg08821232	0.954908	TG	Body
cg05679475	0.955435	ST8SIA6	Body
cg04893733	0.955442	TSHZ3	Body
cg09105928	0.955816	ARID3A	Body
cg13867082	0.955944
cg26800893	0.956827	ATPGD1	5'UTR
cg22562591	0.957065	PAG1	5'UTR
cg18930529	0.957136
cg18879793	0.957634	MEF2D	5'UTR
cg03798942	0.958142	FLI1	Body
cg16293484	0.958401	SEPT9	Body
cg04302711	0.958413
cg24390590	0.958441	PCSK6	Body
cg27060295	0.959378	ICA1	Body
cg15893295	0.963934
cg11947295	0.963945	SEPT9	TSS200
cg16217908	0.965102	C3orf52	Body
cg18239282	0.965949
cg20416013	0.969033	INPP5D	Body
cg20214179	0.969706	PARP8	Body
cg09138315	0.969836	SPOCK2	Body
cg10939783	0.97962	SVIL	5'UTR
CpG ID	R	UCSC_RefGene_Name	UCSC_RefGene_Group
cg14417920	-0.920621
cg07645892	-0.916296	FILIP1L	5'UTR
cg04942605	-0.903048	CYTH4	Body

## Sheet: 3 CpGs R<-0.9
CpG ID	R	UCSC_RefGene_Name	UCSC_RefGene_Group
cg14417920	-0.920621
cg07645892	-0.916296	FILIP1L	5'UTR
cg04942605	-0.903048	CYTH4	Body
